# Supplementary material for: Active nuclear import of the deacetylase Sirtuin-2 is controlled by its C-terminus and importins
Source: Sci Rep. 2020 Feb 10;10:2034. doi: 10.1038/s41598-020-58397-6 (PMC7010746; doi:10.1038/s41598-020-58397-6)
Supplement: Supplementary file 2 — Table S1. [file 41598_2020_58397_MOESM2_ESM.xlsx]

## Sheet: SIRT2_GFP_vs_GFP
Table S1. List of human proteins identified and quantified by LC-MS/MS after co-immunoprecipitation of SIRT2-GFP and GFP (control). Proteins are sorted on descending SIRT2-GFP / GFP ratio (column D). Columns from left to right contain the Uniprot protein accession, gene name and protein name. The following columns show the protein fold change (in log2), -log p-value and statistical significance c…
Protein accession	Gene name	Protein name	log2 (SIRT2-GFP/GFP)	-LOG (P-value)	Significant (FDR=0.01 S0=2)	SIRT2 interactor	SIRT2 interactor cytosol	SIRT2 interactor nucleus	SIRT2 interactor chromatin	MS/MS count	Peptides	Sequence coverage [%]	Score	Majority protein IDs	LFQ intensity SIRT2-GFP 1	LFQ intensity SIRT2-GFP 2	LFQ intensity SIRT2-GFP 3	LFQ intensity GFP 1	LFQ intensity GFP 2	LFQ intensity GFP 3
Q8IXJ6	SIRT2	NAD-dependent protein deacetylase sirtuin-2	10.1588	2.71059	+					1511	50	95.9	323.31	Q8IXJ6	34.3344	34.2906	34.4765	22.0618	26.8522	23.7111
P49591	SARS	Serine--tRNA ligase, cytoplasmic	9.82314	3.56002	+	+	+	+		76	23	51.9	323.31	P49591	28.184	27.7771	27.754	16.6853	19.4767	18.0837
P35580	MYH10	Myosin-10	9.15677	3.49875	+	+		+		310	122	54.9	323.31	P35580	28.7947	28.6281	28.2566	17.8634	20.03	20.3156
O15198	SMAD9	Mothers against decapentaplegic homolog 9	8.41156	3.42415	+	+				3	2	7.1	12.621	O15198;P84022;Q99717;Q15797;Q15796	28.4701	27.5373	25.927	18.6184	19.153	18.9283
P08574	CYC1	Cytochrome c1, heme protein, mitochondrial	7.80307	5.06925	+	+	+			34	7	36.6	222.38	P08574	26.5602	26.6352	26.4194	18.2425	19.1382	18.8248
Q8WU76	SCFD2	Sec1 family domain-containing protein 2	7.76908	3.48681	+	+	+			50	16	27.5	323.31	Q8WU76	26.125	26.392	26.1856	17.1299	19.0254	19.2401
O95816	BAG2	BAG family molecular chaperone regulator 2	7.54009	4.48701	+	+	+			14	7	36.5	59.537	O95816	26.7376	26.2873	26.1426	19.3015	19.0112	18.2346
O95696	BRD1	Bromodomain-containing protein 1	7.02874	6.0937	+	+				62	30	28.1	248.51	O95696	25.1317	25.1519	25.1952	18.0052	18.3974	17.99
P05976	MYL1	Myosin light chain 1/3, skeletal muscle isoform	6.92933	3.95475	+	+				9	2	8.2	68.597	P05976;P08590	25.4602	25.3698	25.1007	19.0058	17.5201	18.6168
Q13151	HNRNPA0	Heterogeneous nuclear ribonucleoprotein A0	6.91063	4.09873	+	+				16	8	32.1	153.61	Q13151	24.5001	24.1061	24.3874	16.6464	18.002	17.6133
Q13416	ORC2	Origin recognition complex subunit 2	6.85188	2.85392	+	+	+	+		37	20	48	323.31	Q13416	25.5418	25.1557	25.0415	19.4359	16.6972	19.0501
O00303	EIF3F	Eukaryotic translation initiation factor 3 subunit F	6.83957	3.17418	+	+	+			41	13	47.6	323.31	O00303	25.7631	25.3457	25.6093	20.0567	17.6493	18.4934
P51809	VAMP7	Vesicle-associated membrane protein 7	6.82212	4.2048	+	+	+			23	7	30.9	133.78	P51809	24.8749	24.9755	24.7277	18.5292	17.2832	18.2993
Q9H788	SH2D4A	SH2 domain-containing protein 4A	6.80679	5.7838	+	+	+	+		77	27	47.6	323.31	Q9H788	26.4701	26.2074	26.2371	19.7492	19.3025	19.4425
P22695	UQCRC2	Cytochrome b-c1 complex subunit 2, mitochondrial	6.77206	4.18781	+	+				41	11	34.9	191.28	P22695	24.9006	25.1976	25.1323	17.8502	18.0047	19.0594
P40227	CCT6A	T-complex protein 1 subunit zeta	6.75393	2.5553	+	+			+	62	24	55.4	303.81	P40227	26.5215	26.5176	26.4222	20.3725	21.1061	17.7209
P46777	RPL5	60S ribosomal protein L5	6.67096	1.95797	+	+			+	83	16	33.3	222.71	P46777	26.7484	25.4116	26.6172	22.4109	18.5539	17.7996
P17066	HSPA6	Heat shock 70 kDa protein 6	6.62704	3.54098	+	+				9	10	14.5	8.6882	P17066	25.1051	24.7671	25.1621	18.5398	19.2396	17.3738
O75792	RNASEH2A	Ribonuclease H2 subunit A	6.53983	6.85463	+	+	+			27	10	38.5	110.92	O75792	24.4749	24.2356	24.4202	17.8107	17.7924	17.9081
P62820	RAB1A	Ras-related protein Rab-1A	6.2755	5.40053	+	+	+			27	10	60.5	323.31	P62820	24.5513	24.5883	24.6562	18.3276	18.6268	18.0149
Q12931	TRAP1	Heat shock protein 75 kDa, mitochondrial	6.22069	5.93552	+	+				44	20	37.4	294.44	Q12931	24.5144	24.5355	24.6746	18.2278	18.595	18.2397
Q92614	MYO18A	Unconventional myosin-XVIIIa	6.12261	4.27652	+	+		+		46	26	14.9	323.31	Q92614	24.3879	24.4213	24.2849	18.3587	18.7512	17.6163
O75396	SEC22B	Vesicle-trafficking protein SEC22b	6.0409	2.12492	+	+	+	+		37	11	52.1	323.31	O75396	25.5334	25.656	25.5739	17.7441	21.8415	19.0551
P49736	MCM2	DNA replication licensing factor MCM2	5.94823	4.32063	+	+				32	14	18.7	132.01	P49736	23.4561	23.5153	23.6899	17.3604	17.2356	18.2206
Q9UQ80	PA2G4	Proliferation-associated protein 2G4	5.92821	4.26759	+	+				29	13	36	114.63	Q9UQ80	23.4273	23.4473	23.5792	16.9471	17.6761	18.0461
Q9ULV4	CORO1C	Coronin-1C	5.92379	1.61865	+	+				41	12	27.6	323.31	Q9ULV4	27.0529	27.1136	26.9677	17.8054	23.1804	22.3771
P51149	RAB7A	Ras-related protein Rab-7a	5.90568	3.9931	+	+	+			33	12	64.3	223.76	P51149	24.717	24.6995	24.7927	19.4779	18.8535	18.1607
P61106	RAB14	Ras-related protein Rab-14	5.83544	3.49419	+	+	+	+		28	11	59.5	107.06	P61106	24.3277	24.4127	24.2826	17.8692	18.1476	19.4999
Q15645	TRIP13	Pachytene checkpoint protein 2 homolog	5.81099	3.81034	+	+	+			44	14	41.4	282.19	Q15645	25.5522	25.5041	25.5625	20.2492	20.0332	18.9034
P09493	TPM1	Tropomyosin alpha-1 chain	5.77285	2.05869	+	+				51	29	59.9	244.12	P09493	26.8032	26.5249	24.0708	20.8598	18.3521	20.8685
Q12907	LMAN2	Vesicular integral-membrane protein VIP36	5.72919	3.24886	+	+	+			24	10	35.1	190.48	Q12907	23.8226	23.9348	23.776	17.7724	17.3425	19.2309
P67936	TPM4	Tropomyosin alpha-4 chain	5.69042	2.20885	+	+				50	28	55.6	264.77	P67936	26.3384	25.9232	25.3427	18.1002	21.1796	21.2533
P40939	HADHA	Trifunctional enzyme subunit alpha, mitochondrial	5.68309	5.15687	+	+	+			36	14	21.2	128.52	P40939	23.4576	23.4804	23.4511	17.428	17.8478	18.064
P51148	RAB5C	Ras-related protein Rab-5C	5.65679	3.92013	+	+	+			21	8	47.7	74.763	P51148	23.5806	23.7857	23.8364	18.015	17.4646	18.7528
O60701	UGDH	UDP-glucose 6-dehydrogenase	5.64505	4.92757	+	+				29	13	33.2	142.85	O60701	23.5459	23.771	23.7262	18.3896	17.6955	18.0228
Q9H9B4	SFXN1	Sideroflexin-1	5.61442	4.46785	+	+	+			26	10	34.5	152.23	Q9H9B4	23.8867	23.9966	23.8031	18.2777	18.7493	17.8162
P17987	TCP1	T-complex protein 1 subunit alpha	5.60733	2.0404	+	+	+		+	67	21	46.4	323.31	P17987	25.7854	25.3962	25.7766	21.7135	20.6542	17.7685
Q96S52	PIGS	GPI transamidase component PIG-S	5.6062	5.44158	+	+	+			17	8	20.4	323.31	Q96S52	24.1653	24.0019	23.9377	18.4575	18.1714	18.6573
Q96AC1	FERMT2	Fermitin family homolog 2	5.5995	5.06987	+	+				28	12	19.6	97.336	Q96AC1	23.4589	23.5225	23.5557	17.9829	18.204	17.5517
P12004	PCNA	Proliferating cell nuclear antigen	5.58197	2.55072	+	+	+			18	7	29.1	323.31	P12004	23.7787	23.6815	23.687	17.8316	16.8325	19.7372
P18085	ARF4	ADP-ribosylation factor 4	5.55306	4.32696	+	+	+			17	9	56.7	54.957	P18085	24.5752	24.5019	24.9532	19.4109	19.3558	18.6045
P46940	IQGAP1	Ras GTPase-activating-like protein IQGAP1	5.54007	1.31606	+	+				78	35	27	323.31	P46940	25.0276	25.3531	25.2736	16.8106	23.449	18.7744
Q7KZF4	SND1	Staphylococcal nuclease domain-containing protein 1	5.51346	3.79783	+	+				42	22	30.4	255.35	Q7KZF4	24.8409	24.6301	24.9842	18.8207	19.0271	20.0672
O00159	MYO1C	Unconventional myosin-Ic	5.46892	4.04541	+	+				41	19	20.1	184.84	O00159	24.2921	24.1162	24.2413	19.4091	18.2912	18.5425
Q6YN16	HSDL2	Hydroxysteroid dehydrogenase-like protein 2	5.46873	3.21985	+	+	+			30	13	34.9	171.82	Q6YN16	24.8079	24.5878	24.6557	19.1501	18.2913	20.2038
P08559	PDHA1	Pyruvate dehydrogenase E1 component subunit alpha, somatic form, mitochondrial	5.4413	2.52918	+	+				37	15	31.3	212.47	P08559	24.411	24.2816	24.7274	18.549	17.8949	20.6523
P51114	FXR1	Fragile X mental retardation syndrome-related protein 1	5.43329	3.438	+	+				22	9	18	137.83	P51114	23.1202	23.0428	23.084	17.9514	16.6986	18.2971
O00571	DDX3X	ATP-dependent RNA helicase DDX3X	5.40974	1.96792	+	+				53	21	33.7	275.2	O00571;O15523	25.4291	25.6795	25.4505	17.8135	20.6684	21.8481
P55084	HADHB	Trifunctional enzyme subunit beta, mitochondrial	5.36846	3.61792	+	+				33	16	42.2	135.46	P55084	24.5904	24.7034	24.5831	18.6519	20.0894	19.0301
CON__Q3SX28	TPM2	Tropomyosin beta chain (bos taurus)	5.36104	3.71713	+	+				105	32	60.6	323.31	CON__Q3SX28	28.7561	28.3456	27.6602	22.5345	22.7657	23.3786
P04844	RPN2	Dolichyl-diphosphooligosaccharide--protein glycosyltransferase subunit 2	5.29337	4.7442	+	+	+	+		14	8	22.8	153.39	P04844	23.8082	23.8577	24.0459	18.4013	19.0282	18.4022
P33993	MCM7	DNA replication licensing factor MCM7	5.25481	3.55542	+	+				27	14	23.6	111.62	P33993	23.3631	23.8046	23.7897	17.8127	18.1823	19.1979
Q00325	SLC25A3	Phosphate carrier protein, mitochondrial	5.24829	1.95205	+	+	+	+		32	11	26.2	114.66	Q00325	24.7927	24.8472	25.1463	19.0165	21.9589	18.0659
P41250	GARS	Glycine--tRNA ligase	5.22113	3.53012	+	+	+			39	15	27.2	159.43	P41250	23.8264	23.8068	23.7464	18.0943	18.1672	19.4546
P18754	RCC1	Regulator of chromosome condensation	5.20125	4.31577	+	+		+		22	9	30.6	206.27	P18754	23.5308	23.7435	23.5398	18.6495	18.6959	17.8649
Q9Y285	FARSA	Phenylalanine--tRNA ligase alpha subunit	5.18887	2.1436	+	+	+			22	11	37	187.45	Q9Y285	23.3911	23.4125	23.9983	18.7646	16.5197	19.9511
P68133	ACTA1	Actin, alpha skeletal muscle	5.17335	1.16922	+	+				23	17	32.4	77.107	P68133;P68032;P63267;P62736	28.1953	28.5803	28.9237	19.3048	26.0004	24.8739
Q9NYL9	TMOD3	Tropomodulin-3	5.16982	1.28071	+	+				35	12	42.3	323.31	Q9NYL9	25.7406	25.9139	25.1183	17.0236	20.7348	23.5051
Q96BY2	MOAP1	Modulator of apoptosis 1	5.16935	3.26212	+	+	+			18	8	25.9	53.422	Q96BY2	23.1455	22.9558	22.9307	18.2369	16.8316	18.4555
P54886	ALDH18A1	Delta-1-pyrroline-5-carboxylate synthase	5.1343	3.09366	+	+				29	13	19.7	108.11	P54886	23.0031	23.1282	23.1319	19.0229	17.7191	17.1184
O95433	AHSA1	Activator of 90 kDa heat shock protein ATPase homolog 1	5.12469	5.57882	+	+				20	8	29.9	84.645	O95433	22.9052	22.6939	22.7322	17.8307	17.4374	17.6892
P43307	SSR1	Translocon-associated protein subunit alpha	5.12194	2.33397	+	+	+			8	2	8	104.25	P43307	22.9004	23.9345	25.0993	18.7859	19.9845	17.798
P78527	PRKDC	DNA-dependent protein kinase catalytic subunit	5.11902	2.75726	+	+	+	+		106	51	13.4	323.31	P78527	24.984	25.0719	25.1166	19.2459	21.3136	19.256
O43143	DHX15	Pre-mRNA-splicing factor ATP-dependent RNA helicase DHX15	5.07419	1.44841	+	+				42	16	21	144.76	O43143	24.367	25.4588	24.6687	17.7999	22.9169	18.5552
O43242	PSMD3	26S proteasome non-ATPase regulatory subunit 3	5.06163	3.68587	+	+	+			47	19	39.7	210.98	O43242	24.8072	24.7147	24.9043	20.1943	18.9753	20.0716
P23396	RPS3	40S ribosomal protein S3	5.06135	1.06949	+	+				40	14	61.7	254.63	P23396	26.8434	26.6738	26.9094	17.3076	24.1767	23.7583
Q92793	CREBBP	CREB-binding protein	5.03871	1.14467	+	+				155	47	26.9	323.31	Q92793	26.8618	27.005	27.0505	24.4809	17.8352	23.4851
Q16719	KYNU	Kynureninase	5.00734	4.58274	+	+				21	7	21.5	67.922	Q16719	23.5927	23.5758	23.2139	18.675	18.0679	18.6174
P61764	STXBP1	Syntaxin-binding protein 1	4.97886	3.56075	+	+	+			33	16	30.5	114.69	P61764	23.9955	23.9616	24.0128	19.5507	19.2854	18.1973
P32969	RPL9	60S ribosomal protein L9	4.97768	1.21913	+	+				22	8	52.6	110.83	P32969	24.7672	25.0676	25.5773	19.1133	23.8532	17.5126
Q96KA5	CLPTM1L	Cleft lip and palate transmembrane protein 1-like protein	4.91447	3.63454	+	+	+			14	5	13.6	165.23	Q96KA5	23.2684	22.8505	22.7116	18.621	17.3966	18.0696
P11166	SLC2A1	Solute carrier family 2, facilitated glucose transporter member 1	4.9127	4.17752	+	+	+	+		17	7	12.6	53.113	P11166	22.6454	22.6748	22.7061	17.3969	17.5682	18.3229
Q7Z2W4	ZC3HAV1	Zinc finger CCCH-type antiviral protein 1	4.90558	3.59408	+	+				26	13	17.6	110.87	Q7Z2W4	22.628	22.4732	22.476	17.604	16.9407	18.3158
Q9NZ01	TECR	Very-long-chain enoyl-CoA reductase	4.88662	2.73755	+	+	+			22	9	26	66.003	Q9NZ01	23.0312	23.5086	23.2027	18.8757	19.1382	17.0687
Q92973	TNPO1	Transportin-1	4.88567	2.87623	+	+	+			20	9	11.2	75.287	Q92973	22.7739	23.0822	22.612	16.777	18.7519	18.2823
P39748	FEN1	Flap endonuclease 1	4.84678	3.04765	+	+				13	7	22.1	75.212	P39748	23.3088	23.351	23.3941	19.5365	17.6769	18.3002
Q96EY1	DNAJA3	DnaJ homolog subfamily A member 3, mitochondrial	4.83114	4.84473	+	+				13	4	10.2	32.005	Q96EY1	24.0469	23.7429	23.7308	19.3168	18.9295	18.7809
P53621	COPA	Coatomer subunit alpha	4.82707	2.4917	+	+	+			42	20	21	157.4	P53621	23.8063	23.8185	23.9615	18.1102	20.5491	18.4458
P47755	CAPZA2	F-actin-capping protein subunit alpha-2	4.81483	2.45515	+	+				9	9	50.3	90.178	P47755	23.6391	23.8161	23.707	17.4018	19.3076	20.0084
P61019	RAB2A	Ras-related protein Rab-2A	4.79796	2.7641	+	+	+			21	8	50.9	129.5	P61019;Q8WUD1	23.0184	23.081	23.274	19.5975	17.5906	17.7914
P04899	GNAI2	Guanine nucleotide-binding protein G(i) subunit alpha-2	4.79213	2.9956	+	+				12	5	16.9	50.164	P04899;P63096	22.7105	22.7269	23.284	17.4805	19.1573	17.7073
Q02978	SLC25A11	Mitochondrial 2-oxoglutarate/malate carrier protein	4.79009	4.73028	+	+	+			17	8	29	71.383	Q02978	22.9714	23.5384	23.0214	18.2143	18.441	18.5056
Q9H2M9	RAB3GAP2	Rab3 GTPase-activating protein non-catalytic subunit	4.77823	3.8626	+	+	+			35	18	14.9	130.8	Q9H2M9	23.5413	23.4816	23.3177	19.3174	18.2831	18.4054
P36542	ATP5C1	ATP synthase subunit gamma, mitochondrial	4.7504	4.00047	+	+	+			21	8	33.2	95.685	P36542	23.4497	23.3164	23.2614	19.1751	18.4262	18.1751
Q14204	DYNC1H1	Cytoplasmic dynein 1 heavy chain 1	4.72326	1.9769	+	+	+	+		84	48	12.8	323.31	Q14204	24.6596	24.4599	23.8069	18.2743	18.9117	21.5706
Q86XA9	HEATR5A	HEAT repeat-containing protein 5A	4.68458	3.68141	+	+	+			31	14	8.3	121.24	Q86XA9	23.0137	23.2678	23.2684	19.1879	18.2877	18.0206
P56134	ATP5J2	ATP synthase subunit f, mitochondrial	4.68343	3.6929	+	+	+			6	2	25.5	20.545	P56134	22.6987	22.5434	22.483	17.5387	17.5348	18.6013
Q9NS69	TOMM22	Mitochondrial import receptor subunit TOM22 homolog	4.6819	4.6273	+	+	+			12	4	48.6	82.156	Q9NS69	23.3659	23.2895	23.0343	18.187	18.7865	18.6705
P13010	XRCC5	X-ray repair cross-complementing protein 5	4.68113	1.13244	+	+		+		69	24	37.3	238.87	P13010	26.2797	26.1102	25.0629	22.8707	23.21	17.3287
Q15435	PPP1R7	Protein phosphatase 1 regulatory subunit 7	4.67541	3.95271	+	+	+			20	9	31.4	105.31	Q15435	23.7405	23.4671	23.5693	19.4559	18.8706	18.4241
P20042	EIF2S2	Eukaryotic translation initiation factor 2 subunit 2	4.67367	2.50368	+	+				22	10	31.5	116.53	P20042	23.0978	22.9592	23.083	17.1585	19.6935	18.267
P48047	ATP5O	ATP synthase subunit O, mitochondrial	4.66622	2.75344	+	+				29	10	55.4	162.42	P48047	25.189	25.0841	24.7519	19.2784	21.4097	20.3383
P61026	RAB10	Ras-related protein Rab-10	4.63384	4.07646	+	+	+			10	5	25.5	27.617	P61026	23.7561	23.7879	23.5954	19.6334	18.7484	18.856
Q9Y570	PPME1	Protein phosphatase methylesterase 1	4.63331	2.88889	+	+				10	5	15	30.88	Q9Y570	23.4885	23.7347	23.8699	20.011	18.0583	19.1239
P05198	EIF2S1	Eukaryotic translation initiation factor 2 subunit 1	4.60084	2.53924	+	+			+	30	13	48.6	130.88	P05198	24.3044	24.7518	24.2781	19.0104	21.2151	19.3064
Q9UHX1	PUF60	Poly(U)-binding-splicing factor PUF60	4.59305	2.91391	+	+	+			18	8	19.5	53.947	Q9UHX1	23.35	23.0302	22.676	18.1337	17.6946	19.4488
P05388	RPLP0	60S acidic ribosomal protein P0	4.58043	3.56772	+	+				18	7	25.9	98.734	P05388;Q8NHW5	23.4142	23.3452	23.529	19.1138	18.1074	19.3258
Q9Y5B9	SUPT16H	FACT complex subunit SPT16	4.57443	3.36689	+	+				28	17	18.1	124.97	Q9Y5B9	22.5828	22.7385	22.8668	17.692	18.9911	17.7817
P50991	CCT4	T-complex protein 1 subunit delta	4.57244	1.25011	+	+			+	50	20	47.9	323.31	P50991	26.019	26.0129	25.6454	22.074	23.8366	18.0494
O00154	ACOT7	Cytosolic acyl coenzyme A thioester hydrolase	4.56502	2.49025	+	+				21	8	27.6	104.7	O00154	22.9629	23.5954	23.4004	19.2582	19.6329	17.3726
Q01813	PFKP	ATP-dependent 6-phosphofructokinase, platelet type	4.55568	2.02426	+	+	+			50	19	25.3	323.31	Q01813	24.7151	24.9423	25.0166	21.4709	21.1292	18.4068
Q13423	NNT	NAD(P) transhydrogenase, mitochondrial	4.55333	3.8887	+	+	+			32	12	13.1	100.5	Q13423	23.1229	23.2461	23.2736	19.2143	18.6228	18.1454
P11177	PDHB	Pyruvate dehydrogenase E1 component subunit beta, mitochondrial	4.54643	1.59417	+	+				26	8	27.6	163.09	P11177	25.2684	24.1314	24.3031	18.8919	18.636	22.5357
P13929	ENO3	Beta-enolase	4.53371	3.07701	+	+				33	16	47.2	154.84	P13929	23.6779	23.5806	23.4257	20.0024	18.7124	18.3683
Q99613	EIF3C	Eukaryotic translation initiation factor 3 subunit C	4.53189	3.92243	+	+				20	9	8.9	65.74	Q99613;B5ME19	22.5341	22.3611	22.5967	18.5295	17.8435	17.5233
Q86VP6	CAND1	Cullin-associated NEDD8-dissociated protein 1	4.50989	2.76178	+	+		+		21	10	12	92.273	Q86VP6	22.7175	23.1718	23.0898	17.3167	19.2049	18.9277
P06753	TPM3	Tropomyosin alpha-3 chain	4.5033	3.19017	+	+				36	26	50.2	202.61	P06753	26.4861	26.4681	26.2716	22.2237	20.9956	22.4966
Q08211	DHX9	ATP-dependent RNA helicase A	4.49795	2.96501	+	+			+	66	25	24.9	323.31	Q08211	25.2967	25.6892	25.6974	20.0477	21.7384	21.4035
Q15042	RAB3GAP1	Rab3 GTPase-activating protein catalytic subunit	4.48911	3.61635	+	+	+			24	13	16.8	100.61	Q15042	23.7785	23.572	23.4985	19.4999	19.4575	18.4242
Q92643	PIGK	GPI-anchor transamidase	4.46428	3.55013	+	+	+			17	6	19.5	45.627	Q92643	22.9012	23.4401	23.7788	18.4693	19.4088	18.8491
P49207	RPL34	60S ribosomal protein L34	4.46109	4.25465	+	+				14	4	16.2	30.389	P49207	22.9271	22.8545	22.7205	18.8496	18.0868	18.1825
P0DMV9	HSPA1B	Heat shock 70 kDa protein 1B	4.46006	4.21534	+	+	+		+	152	34	54.6	323.31	P0DMV9;P0DMV8	29.5695	29.3241	29.3971	25.1556	25.2654	24.4895
P33992	MCM5	DNA replication licensing factor MCM5	4.4469	4.19075	+	+	+			17	9	16.2	55.623	P33992	22.8259	22.9521	22.7212	18.7272	18.5254	17.9058
Q01433	AMPD2	AMP deaminase 2	4.42693	3.53804	+	+	+			21	10	11.3	73.187	Q01433	22.4262	22.5266	22.6176	18.784	17.5192	17.9863
Q969N2	PIGT	GPI transamidase component PIG-T	4.42435	3.66798	+	+	+			15	9	19	68.233	Q969N2	23.0896	22.8538	22.9951	19.0795	18.6647	17.9212
O14579	COPE	Coatomer subunit epsilon	4.42007	4.31191	+	+				15	7	33.8	71.296	O14579	23.5909	23.163	22.9592	19.1103	18.6486	18.6941
P08237	PFKM	ATP-dependent 6-phosphofructokinase, muscle type	4.41718	3.5018	+	+	+			21	11	16.9	85.789	P08237	22.9843	23.478	23.1054	18.7254	19.4009	18.1898
Q6IBS0	TWF2	Twinfilin-2	4.41304	3.7416	+	+				7	6	26.6	83.973	Q6IBS0	23.574	22.7528	22.6381	18.2827	18.7697	18.6734
P46776	RPL27A	60S ribosomal protein L27a	4.41084	1.22831	+	+				17	4	24.3	75.824	P46776	25.2372	24.9869	24.7011	19.1254	18.6548	23.9126
P49327	FASN	Fatty acid synthase	4.36363	3.89732	+	+	+	+	+	154	62	32.7	323.31	P49327	27.1074	27.5635	27.1447	22.9543	23.3333	22.4371
Q9NSD9	FARSB	Phenylalanine--tRNA ligase beta subunit	4.3628	2.49643	+	+				31	14	26.1	117.25	Q9NSD9	23.5203	24.1877	23.8531	20.7515	19.2098	18.5113
P31040	SDHA	Succinate dehydrogenase [ubiquinone] flavoprotein subunit, mitochondrial	4.35637	4.94271	+	+				17	9	14.5	152.56	P31040	22.8018	23.092	23.1113	18.7177	18.3972	18.821
Q7L311	ARMCX2	Armadillo repeat-containing X-linked protein 2	4.34747	3.41704	+	+	+			13	8	14.4	95.822	Q7L311	22.8439	22.7699	22.6373	17.6271	18.7366	18.845
P02786	TFRC	Transferrin receptor protein 1	4.33628	3.25918	+	+	+			17	10	18.2	69.909	P02786	22.6188	22.8153	22.7715	19.074	18.5149	17.6079
Q08J23	NSUN2	tRNA (cytosine(34)-C(5))-methyltransferase	4.32405	1.54209	+	+				41	20	35.6	171.42	Q08J23	23.557	24.1209	24.2735	18.8562	22.1559	17.9671
Q16643	DBN1	Drebrin	4.32239	3.78431	+	+				23	10	16.9	130.4	Q16643	22.9281	22.7351	22.4192	18.0493	18.9261	18.1398
Q92747	ARPC1A	Actin-related protein 2/3 complex subunit 1A	4.30344	1.99562	+	+				13	5	16.8	35.023	Q92747	22.7575	23.124	22.2928	19.3446	16.6093	19.3101
Q15365	PCBP1	Poly(rC)-binding protein 1	4.28795	1.10647	+	+				24	9	38.8	323.31	Q15365	25.1208	25.2066	24.9927	19.6743	24.3857	18.3962
P07954	FH	Fumarate hydratase, mitochondrial	4.28746	4.66743	+	+				19	7	22.7	58.537	P07954	23.012	22.9817	22.9945	18.8507	18.3381	18.937
Q6P1L8	MRPL14	39S ribosomal protein L14, mitochondrial	4.27982	2.96612	+	+				12	5	42.8	38.407	Q6P1L8	22.8983	22.7135	22.5667	18.8414	19.0409	17.4567
Q9Y4G6	TLN2	Talin-2	4.2713	3.12669	+	+				4	7	2.7	13.207	Q9Y4G6	22.2968	22.1181	22.1966	18.4005	18.3782	17.0189
P30084	ECHS1	Enoyl-CoA hydratase, mitochondrial	4.26116	4.274	+	+				18	6	22.4	40.842	P30084	22.422	22.4202	22.5256	18.4609	17.7345	18.3889
Q9UBQ7	GRHPR	Glyoxylate reductase/hydroxypyruvate reductase	4.24987	3.36085	+	+				12	7	28.7	76.411	Q9UBQ7	22.5414	22.0617	23.0325	17.8437	18.2269	18.8154
P14868	DARS	Aspartate--tRNA ligase, cytoplasmic	4.22505	2.87083	+	+				52	20	47.7	190.65	P14868	24.3645	24.6784	24.4232	19.3147	21.1136	20.3627
P26640	VARS	Valine--tRNA ligase	4.22013	3.54606	+	+				33	12	11.4	111.36	P26640	22.9653	22.4326	22.8731	17.9478	19.019	18.6438
P04843	RPN1	Dolichyl-diphosphooligosaccharide--protein glycosyltransferase subunit 1	4.21411	3.92254	+	+	+	+		52	20	41	227.16	P04843	24.905	25.4789	25.2453	21.2446	21.2052	20.5371
P31939	ATIC	Bifunctional purine biosynthesis protein PURH	4.2139	1.38656	+	+				44	20	47.1	300.13	P31939	25.6395	25.3856	24.4754	18.2214	22.0733	22.5641
P38919	EIF4A3	Eukaryotic initiation factor 4A-III	4.20884	3.74367	+	+			+	22	12	33.6	73.854	P38919	22.6932	22.7519	22.7384	18.5207	19.0621	17.9742
P33991	MCM4	DNA replication licensing factor MCM4	4.19585	3.68464	+	+				16	12	18.8	79.629	P33991	22.4439	22.4413	22.5369	17.7381	18.2407	18.8556
P31689	DNAJA1	DnaJ homolog subfamily A member 1	4.18154	3.94765	+	+	+		+	9	4	10.3	36.304	P31689	23.1497	22.8287	22.7155	18.245	19.0679	18.8364
Q01581	HMGCS1	Hydroxymethylglutaryl-CoA synthase, cytoplasmic	4.17286	3.56639	+	+				12	5	15.6	66.598	Q01581	22.3844	22.129	22.3973	17.959	18.7772	17.6558
P62244	RPS15A	40S ribosomal protein S15a	4.16876	1.32024	+	+				25	8	60	58.52	P62244	25.6346	26.7918	26.0165	23.7005	19.1215	23.1145
P51553	IDH3G	Isocitrate dehydrogenase [NAD] subunit gamma, mitochondrial	4.15912	3.56823	+	+				10	5	20.6	118.5	P51553	22.7687	22.7699	23.0447	19.1247	18.0469	18.9344
Q9UG63	ABCF2	ATP-binding cassette sub-family F member 2	4.15798	2.23183	+	+				15	7	14.4	51.864	Q9UG63	22.651	22.1584	22.5624	16.8126	19.3283	18.757
P06493	CDK1	Cyclin-dependent kinase 1	4.15518	1.49047	+	+	+			36	14	53.5	108.54	P06493	23.8733	24.8315	24.0781	19.1719	22.5954	18.55
P58107	EPPK1	Epiplakin	4.14775	0.892043	+	+	+			41	24	27.4	281.93	P58107	24.6068	24.3687	24.536	18.0856	24.6872	18.2953
Q12792	TWF1	Twinfilin-1	4.14283	5.26175	+	+				21	9	31.4	99.658	Q12792	22.8325	22.9628	22.9968	19.018	18.7184	18.6272
Q8WZ42	TTN	Titin	4.14102	5.45966	+	+	+			4	3	0.1	16.992	Q8WZ42	22.4403	22.5833	22.5087	18.1616	18.5139	18.4338
Q96HC4	PDLIM5	PDZ and LIM domain protein 5	4.12883	5.80149	+	+				28	15	38.6	122.39	Q96HC4	23.4885	23.341	23.4908	19.2471	19.4691	19.2175
P11586	MTHFD1	C-1-tetrahydrofolate synthase, cytoplasmic	4.12562	2.90516	+	+				65	30	36.6	287.04	P11586	24.6854	25.2919	25.3481	21.4524	21.435	20.0612
P24752	ACAT1	Acetyl-CoA acetyltransferase, mitochondrial	4.12222	2.85931	+	+				18	7	22.5	67.808	P24752	22.6802	23.0824	22.9404	18.0969	19.7714	18.4681
P23381	WARS	Tryptophan--tRNA ligase, cytoplasmic	4.11583	1.5798	+	+				31	15	35	116.57	P23381	24.1425	24.1684	24.9237	19.7909	22.5252	18.5711
P35579	MYH9	Myosin-9	4.11536	4.3468	+	+		+	+	1356	194	69.4	323.31	P35579	34.2417	33.9309	33.6323	29.5723	29.9018	29.9847
P52272	HNRNPM	Heterogeneous nuclear ribonucleoprotein M	4.11177	4.44559	+	+				64	26	45.9	323.31	P52272	25.6757	25.6249	25.6686	21.3363	21.346	21.9516
Q9Y277	VDAC3	Voltage-dependent anion-selective channel protein 3	4.10959	2.60923	+	+	+	+		11	3	17	27.364	Q9Y277	22.7498	22.9741	23.1065	17.7834	19.8484	18.8699
P84077	ARF1	ADP-ribosylation factor 1	4.07959	1.88307	+	+	+			39	10	58.6	291.8	P84077;P61204	25.9894	26.5946	24.646	21.0801	23.1826	20.7286
P30566	ADSL	Adenylosuccinate lyase	4.07868	3.35372	+	+				17	8	22.7	77.091	P30566	23.1046	23.1539	23.0253	19.5501	19.2213	18.2764
O95347	SMC2	Structural maintenance of chromosomes protein 2	4.05297	3.28678	+	+	+			16	9	9.8	64.854	O95347	22.7016	23.0029	22.488	18.0869	19.3515	18.5951
Q71UM5	RPS27L	40S ribosomal protein S27-like	4.05138	2.79252	+	+				11	4	32.1	18.534	Q71UM5	23.0079	22.4516	22.0029	19.1452	18.5539	17.6092
P14649	MYL6B	Myosin light chain 6B	4.03946	3.85419	+	+				10	5	29.3	52.79	P14649	22.2595	22.3152	21.7936	18.0442	17.7066	18.4991
Q9NR33	POLE4	DNA polymerase epsilon subunit 4	4.03376	5.19033	+	+	+			6	3	40.2	26.294	Q9NR33	22.2663	22.5235	22.3314	18.2662	18.207	18.5466
P53597	SUCLG1	Succinyl-CoA ligase [ADP/GDP-forming] subunit alpha, mitochondrial	4.03226	3.86521	+	+				12	5	19.7	56.134	P53597	22.2466	22.894	22.8354	18.2566	18.7371	18.8856
P16152	CBR1	Carbonyl reductase [NADPH] 1	4.02648	2.20815	+	+				33	11	52	323.31	P16152	24.82	24.8368	24.7717	19.2677	21.6981	21.3833
O95373	IPO7	Importin-7	4.02264	4.15282	+	+	+	+		15	10	13.2	95.631	O95373	23.1376	23.3708	23.1764	18.7983	19.5769	19.2417
Q9UJS0	SLC25A13	Calcium-binding mitochondrial carrier protein Aralar2	4.018	2.94913	+	+	+			15	11	18.7	82.391	Q9UJS0	22.4427	22.5685	22.5842	19.4436	18.2494	17.8485
P12236	SLC25A6	ADP/ATP translocase 3	4.00241	1.15755	+	+	+			5	12	38.3	19.603	P12236	24.7587	24.3404	24.6348	19.271	23.7986	18.6571
P01111	NRAS	GTPase NRas	3.9974	4.12431	+	+				13	5	38.6	39.031	P01111;P01112	22.5527	22.4884	22.5476	18.1769	18.4346	18.9849
P14866	HNRNPL	Heterogeneous nuclear ribonucleoprotein L	3.9955	1.50334	+	+				59	17	45.2	312.67	P14866	24.9058	25.693	24.968	22.7065	22.0574	18.8164
Q96PK6	RBM14	RNA-binding protein 14	3.98503	5.02032	+	+				30	11	18.7	121.28	Q96PK6	22.7658	22.8202	22.7525	18.8142	18.5422	19.027
P11908	PRPS2	Ribose-phosphate pyrophosphokinase 2	3.98221	1.92273	+	+				16	7	26.1	63.584	P11908	23.2356	24.1122	23.615	18.8015	18.7932	21.4215
P63010	AP2B1	AP-2 complex subunit beta	3.97074	2.33039	+	+				17	10	12.2	70.115	P63010;Q10567	22.713	22.4049	22.3499	18.7611	19.5686	17.226
P41091	EIF2S3	Eukaryotic translation initiation factor 2 subunit 3	3.96848	2.53533	+	+	+			42	14	33.9	299.64	P41091;Q2VIR3	25.2032	25.827	24.8353	20.3167	22.164	21.4794
Q9Y3A5	SBDS	Ribosome maturation protein SBDS	3.94118	1.41252	+	+				24	10	35.2	178.31	Q9Y3A5	23.0683	23.6883	23.903	19.7599	21.7432	17.333
O43776	NARS	Asparagine--tRNA ligase, cytoplasmic	3.9339	3.44504	+	+				21	11	19.9	86.244	O43776	22.5266	23.0815	22.6892	18.7655	19.3979	18.3323
P36952	SERPINB5	Serpin B5	3.93362	1.15592	+	+				28	12	40.3	92.278	P36952	24.1203	24.2955	23.7921	19.2772	23.2229	17.907
Q9Y6B6	SAR1B	GTP-binding protein SAR1b	3.92281	3.63523	+	+				11	6	37.9	56.103	Q9Y6B6	22.7848	22.9524	23.2249	19.6208	18.8936	18.6792
P12956	XRCC6	X-ray repair cross-complementing protein 6	3.91466	4.11133	+	+		+	+	91	29	51.7	323.31	P12956	26.5302	26.3754	26.907	22.3393	22.8461	22.8832
O00299	CLIC1	Chloride intracellular channel protein 1	3.90127	1.1599	+	+				13	6	35.7	87.299	O00299	23.7447	24.1692	23.9206	18.6917	23.187	18.252
O15427	SLC16A3	Monocarboxylate transporter 4	3.88318	2.88758	+	+	+			12	5	11.6	54.294	O15427	22.9502	22.6958	22.636	17.9512	19.5062	19.1751
Q96FW1	OTUB1	Ubiquitin thioesterase OTUB1	3.88124	3.15598	+	+				6	5	18.8	32.727	Q96FW1	21.8735	21.8809	22.9437	18.1886	18.1065	18.7594
Q9UM00	TMCO1	Transmembrane and coiled-coil domain-containing protein 1	3.88021	1.50071	+	+	+			8	3	18.1	21.94	Q9UM00	22.8651	22.5119	23.3728	17.4835	21.3287	18.297
P49368	CCT3	T-complex protein 1 subunit gamma	3.87587	4.04774	+	+	+		+	74	23	46.6	323.31	P49368	26.7479	26.3999	26.2081	22.2965	22.5088	22.923
Q93009	USP7	Ubiquitin carboxyl-terminal hydrolase 7	3.87416	6.11833	+	+				14	8	9.1	53.731	Q93009	22.7659	23.0019	22.8524	19.0449	18.9917	18.9611
P62140	PPP1CB	Serine/threonine-protein phosphatase PP1-beta catalytic subunit	3.85529	0.893952	+	+	+			17	7	20.8	116.27	P62140	25.4584	24.7083	24.3923	23.4107	17.0595	22.5229
P62495	ETF1	Eukaryotic peptide chain release factor subunit 1	3.85455	1.2403	+	+				24	8	18.8	120.57	P62495	24.1636	23.9868	23.7202	22.9186	18.0692	19.3191
Q92499	DDX1	ATP-dependent RNA helicase DDX1	3.8501	4.14816	+	+				18	10	15.7	185.73	Q92499	22.6314	22.8525	22.4979	19.2113	18.5623	18.6578
P47897	QARS	Glutamine--tRNA ligase	3.83628	2.97636	+	+	+			17	8	12.3	55.529	P47897	22.1026	21.8418	22.2419	18.3521	18.9107	17.4146
P14324	FDPS	Farnesyl pyrophosphate synthase	3.83183	1.14964	+	+	+			24	8	26	106.23	P14324	25.3471	25.3768	25.7637	23.1673	23.2833	18.5414
P55809	OXCT1	Succinyl-CoA:3-ketoacid coenzyme A transferase 1, mitochondrial	3.83	2.3773	+	+				18	8	20	74.392	P55809	22.052	22.3969	22.4117	17.7429	19.7366	17.8911
Q9UKD2	MRTO4	mRNA turnover protein 4 homolog	3.81176	3.98319	+	+				18	9	33.5	58.675	Q9UKD2	22.1994	22.4791	22.5692	18.6556	18.1978	18.9589
Q9BT73	PSMG3	Proteasome assembly chaperone 3	3.80873	4.34083	+	+				3	2	23	17.634	Q9BT73	21.4922	21.8828	21.3387	18.0002	17.6509	17.6365
Q13838	DDX39B	Spliceosome RNA helicase DDX39B	3.80855	1.8568	+	+				36	13	29.9	148.88	Q13838	25.7393	26.0954	25.5516	23.0668	22.6871	20.2067
P11532	DMD	Dystrophin	3.80428	4.29258	+	+	+			22	12	3.4	86.629	P11532	22.4824	22.1972	22.3068	18.1468	18.7027	18.724
O00148	DDX39A	ATP-dependent RNA helicase DDX39A	3.79597	3.03832	+	+	+			5	13	28.1	21.565	O00148	23.3023	22.0013	22.1136	18.5122	18.6285	18.8885
Q13619	CUL4A	Cullin-4A	3.79312	3.81478	+	+				12	9	14.8	63.781	Q13619;Q13620	22.0196	22.467	22.0726	18.1042	18.8531	18.2225
P27105	STOM	Erythrocyte band 7 integral membrane protein	3.78867	2.89318	+	+	+			9	6	31.9	112.38	P27105	22.617	22.407	22.4457	18.5663	17.9721	19.5653
P49755	TMED10	Transmembrane emp24 domain-containing protein 10	3.77226	1.86779	+	+	+	+		5	3	16.9	20.874	P49755	21.8796	22.4013	22.4558	16.7713	19.6873	18.9613
Q7L2H7	EIF3M	Eukaryotic translation initiation factor 3 subunit M	3.76823	1.44735	+	+	+			17	8	29.1	81.507	Q7L2H7	23.432	23.546	23.7008	18.2329	22.1676	18.9737
O15143	ARPC1B	Actin-related protein 2/3 complex subunit 1B	3.76394	1.33042	+	+				17	8	23.7	56.001	O15143	23	23.4331	22.953	18.1647	21.9917	17.9379
Q16658	FSCN1	Fascin	3.76265	2.48314	+	+				45	15	28.8	323.31	Q16658	24.3847	24.772	24.7011	21.5484	21.333	19.6883
Q9NR12	PDLIM7	PDZ and LIM domain protein 7	3.75584	3.09002	+	+				16	8	19	56.267	Q9NR12	22.5253	22.4537	22.8671	18.2422	18.7465	19.5898
P35237	SERPINB6	Serpin B6	3.75494	3.8233	+	+				20	8	29	109.44	P35237	22.8644	22.8984	22.684	19.5354	19.0047	18.6419
P43490	NAMPT	Nicotinamide phosphoribosyltransferase	3.7496	3.83453	+	+	+			16	7	18.7	59.178	P43490	22.6665	22.3903	22.8357	18.447	18.9575	19.2392
P52209	PGD	6-phosphogluconate dehydrogenase, decarboxylating	3.74541	1.05038	+	+				35	17	42.9	206.35	P52209	24.1372	24.903	24.3078	21.8411	22.835	17.4357
P26038	MSN	Moesin	3.74019	2.31376	+	+				15	7	12	44.922	P26038;P35241;P15311	22.0464	21.9602	21.7685	19.3162	17.0381	18.2001
Q9UBQ0	VPS29	Vacuolar protein sorting-associated protein 29	3.7206	3.62732	+	+				7	4	30.2	36.59	Q9UBQ0	21.6969	21.7475	21.5651	18.4074	17.4045	18.0357
Q92616	GCN1L1	Translational activator GCN1	3.71794	1.95807	+	+	+			18	11	4.6	70.055	Q92616	21.4194	22.1177	22.279	17.9356	17.022	19.7046
P24666	ACP1	Low molecular weight phosphotyrosine protein phosphatase	3.7156	1.93788	+	+				17	6	39.2	80.67	P24666	23.58	23.4962	23.0897	21.3253	18.7659	18.9279
P62273	RPS29	40S ribosomal protein S29	3.70706	2.20226	+	+				11	2	39.3	14.422	P62273	22.2045	22.4762	22.5763	17.6706	18.4308	20.0343
Q15233	NONO	Non-POU domain-containing octamer-binding protein	3.70379	1.54268	+	+				62	19	38.9	319.7	Q15233	24.8136	25.0647	25.0968	22.4504	22.3306	19.0827
O43837	IDH3B	Isocitrate dehydrogenase [NAD] subunit beta, mitochondrial	3.69335	2.36755	+	+				19	8	21.6	70.464	O43837	22.7708	22.5598	23.0332	19.8579	17.8719	19.5539
P50416	CPT1A	Carnitine O-palmitoyltransferase 1, liver isoform	3.64432	2.95638	+	+	+			17	9	13.1	62.03	P50416	22.8023	22.3768	22.6256	18.8802	18.2772	19.7142
Q9Y2Q3	GSTK1	Glutathione S-transferase kappa 1	3.63549	2.4005	+	+	+			9	5	30.1	39.158	Q9Y2Q3	22.1307	22.4372	22.4223	17.5352	18.9953	19.5533
P32322	PYCR1	Pyrroline-5-carboxylate reductase 1, mitochondrial	3.6312	5.41481	+	+				13	5	24.1	37.738	P32322	22.6374	22.5956	22.6888	19.1436	18.8155	19.0691
Q15084	PDIA6	Protein disulfide-isomerase A6	3.6203	3.93396	+	+				10	5	17.7	53.864	Q15084	21.9339	21.7563	21.8311	18.6782	18.0935	17.8887
P42704	LRPPRC	Leucine-rich PPR motif-containing protein, mitochondrial	3.619	3.05993	+	+	+			18	12	8.5	78.944	P42704	22.4652	22.489	22.4452	19.4241	18.0659	19.0525
Q9UHD1	CHORDC1	Cysteine and histidine-rich domain-containing protein 1	3.61898	4.17782	+	+				12	4	16.6	32.845	Q9UHD1	21.9212	22.0719	22.097	18.5904	18.0067	18.636
O60762	DPM1	Dolichol-phosphate mannosyltransferase subunit 1	3.60791	2.45545	+	+	+			13	7	35.4	94.068	O60762	22.8534	22.9733	22.2916	19.7842	19.4903	18.0201
P57088	TMEM33	Transmembrane protein 33	3.60328	2.4275	+	+	+			9	4	16.2	57.466	P57088	21.6731	22.8903	22.7201	19.417	19.1299	17.9268
Q9UBE0	SAE1	SUMO-activating enzyme subunit 1	3.59344	2.60637	+	+				10	5	23.4	37.211	Q9UBE0	22.096	22.4453	21.6857	18.4071	19.3534	17.6862
P43243	MATR3	Matrin-3	3.58982	3.40811	+	+				7	5	10.4	35.376	P43243	21.9441	21.8191	22.0855	17.7244	18.6708	18.6841
Q9BUF5	TUBB6	Tubulin beta-6 chain	3.58919	2.89541	+	+	+			19	15	37.7	59.139	Q9BUF5	22.9481	22.9423	23.1756	19.493	18.6471	20.1583
Q13045	FLII	Protein flightless-1 homolog	3.58829	2.56923	+	+				16	9	8.5	112.56	Q13045	21.9408	22.1355	21.9339	18.8713	17.3435	19.0306
Q14566	MCM6	DNA replication licensing factor MCM6	3.58051	3.77491	+	+				17	7	9.3	48.326	Q14566	21.4909	21.9509	21.5947	18.224	18.4058	17.6653
O95864	FADS2	Fatty acid desaturase 2	3.5775	1.72652	+	+	+			17	7	19.1	46.902	O95864	23.2309	23.3675	23.4111	18.0959	19.8506	21.3304
Q13907	IDI1	Isopentenyl-diphosphate Delta-isomerase 1	3.57677	2.30822	+	+				10	4	18.9	74.265	Q13907	22.7136	22.7832	23.3968	20.1878	18.2181	19.7574
P35606	COPB2	Coatomer subunit beta	3.57656	5.29036	+	+				13	8	12.3	56.065	P35606	22.0734	22.167	22.0773	18.4695	18.7327	18.3858
Q9NVP1	DDX18	ATP-dependent RNA helicase DDX18	3.57252	3.21953	+	+				16	9	17.2	59.219	Q9NVP1	22.741	22.7896	22.656	19.647	19.3715	18.4506
Q9NTX5	ECHDC1	Ethylmalonyl-CoA decarboxylase	3.57143	2.5423	+	+	+			13	6	27	75.313	Q9NTX5	22.16	23.132	22.9379	18.2555	19.5425	19.7176
Q8NE71	ABCF1	ATP-binding cassette sub-family F member 1	3.55017	2.79882	+	+				12	7	11	50.507	Q8NE71	22.4471	22.1705	22.2364	18.0672	18.5244	19.6119
P20340	RAB6A	Ras-related protein Rab-6A	3.54766	2.78729	+	+	+			12	6	31.7	39.571	P20340	21.6851	21.3706	21.4889	17.3298	18.8593	17.7124
O14980	XPO1	Exportin-1	3.53545	1.78516	+	+	+	+		21	11	11.3	92.5	O14980	23.1437	23.1224	23.1798	17.8592	20.7329	20.2475
P67812	SEC11A	Signal peptidase complex catalytic subunit SEC11A	3.53451	2.79944	+	+	+			7	4	16.2	26.17	P67812	22.2717	22.4926	21.807	17.8253	19.1373	19.0052
Q16401	PSMD5	26S proteasome non-ATPase regulatory subunit 5	3.53354	1.27037	+	+				16	7	18.1	56.117	Q16401	23.3633	23.4419	23.2457	19.1172	22.3418	17.9913
Q02543	RPL18A	60S ribosomal protein L18a	3.52023	3.88258	+	+				50	9	34.7	59.747	Q02543	26.0693	26.2444	26.2178	22.4177	23.1296	22.4235
P00374	DHFR	Dihydrofolate reductase	3.51719	2.43679	+	+				9	4	21.4	50.024	P00374;Q86XF0	21.8544	22.0746	21.9612	18.0545	19.5752	17.7089
P23258	TUBG1	Tubulin gamma-1 chain	3.51609	3.61596	+	+				10	5	18.2	71.075	P23258;Q9NRH3	22.2281	21.9979	21.825	18.9819	18.0982	18.4226
P62873	GNB1	Guanine nucleotide-binding protein G(I)/G(S)/G(T) subunit beta-1	3.50616	3.74969	+	+	+			10	5	13.2	74.604	P62873	22.1546	22.2798	22.2432	19.1578	18.7383	18.263
Q15738	NSDHL	Sterol-4-alpha-carboxylate 3-dehydrogenase, decarboxylating	3.50137	2.47879	+	+	+			14	6	16.4	43.407	Q15738	22.7349	22.2009	22.4442	19.6397	17.8977	19.3385
P43897	TSFM	Elongation factor Ts, mitochondrial	3.49949	4.10299	+	+				11	6	27.4	53.6	P43897	22.3227	22.0963	22.6207	18.5512	18.9952	18.9948
Q02809	PLOD1	Procollagen-lysine,2-oxoglutarate 5-dioxygenase 1	3.49568	3.44908	+	+				11	7	12	47.113	Q02809	22.1188	22.5869	21.7184	18.3539	18.5997	18.9834
Q9UBX3	SLC25A10	Mitochondrial dicarboxylate carrier	3.4913	2.48911	+	+	+			19	6	26.1	57.274	Q9UBX3	22.2729	22.2787	22.3118	19.7516	18.8051	17.8327
O95782	AP2A1	AP-2 complex subunit alpha-1	3.48608	2.93106	+	+				14	7	7.7	47.42	O95782	21.1652	21.0356	21.4373	17.504	18.5125	17.1632
P22694	PRKACB	cAMP-dependent protein kinase catalytic subunit beta	3.47854	3.99057	+	+				10	8	21.4	51.932	P22694	22.2453	22.1766	22.6898	18.8924	18.6193	19.1644
O75964	ATP5L	ATP synthase subunit g, mitochondrial	3.47668	2.35738	+	+	+			12	4	46.6	50.998	O75964	22.438	22.7721	22.614	19.1048	20.1688	18.1203
P55036	PSMD4	26S proteasome non-ATPase regulatory subunit 4	3.47276	1.92176	+	+				10	5	15.4	51.79	P55036	21.9485	22.0575	22.2184	17.3304	20.0527	18.4231
P41227	NAA10	N-alpha-acetyltransferase 10	3.45643	3.76692	+	+				17	8	38.7	78.035	P41227	22.3678	22.4858	22.5195	18.9342	18.6045	19.465
O15511	ARPC5	Actin-related protein 2/3 complex subunit 5	3.43444	2.55469	+	+				6	3	29.1	33.538	O15511	22.6564	22.5585	22.5723	18.204	20.0024	19.2775
Q15717	ELAVL1	ELAV-like protein 1	3.42744	2.27256	+	+				18	7	24.5	44.673	Q15717	22.0039	22.1939	22.112	17.8014	19.8771	18.349
P48643	CCT5	T-complex protein 1 subunit epsilon	3.424	3.46851	+	+				47	18	38.4	157.99	P48643	24.4849	24.3612	24.6582	21.577	21.077	20.5784
Q9UJZ1	STOML2	Stomatin-like protein 2, mitochondrial	3.40401	3.97984	+	+				20	8	30.6	69.404	Q9UJZ1	22.2962	22.1587	22.297	18.4492	18.8954	19.1953
P30837	ALDH1B1	Aldehyde dehydrogenase X, mitochondrial	3.40365	1.8681	+	+				32	13	30.8	130.96	P30837	23.4192	23.5516	23.3785	19.7058	21.5811	18.8515
O75915	ARL6IP5	PRA1 family protein 3	3.39787	4.02305	+	+	+			5	4	24.5	39.87	O75915	21.1181	20.9208	21.0127	17.5539	17.2963	18.0078
Q9UBS4	DNAJB11	DnaJ homolog subfamily B member 11	3.39033	3.24629	+	+				11	4	12.3	46.644	Q9UBS4	22.5777	22.4212	22.4295	18.4304	19.2851	19.542
O43684	BUB3	Mitotic checkpoint protein BUB3	3.38704	2.87709	+	+			+	15	6	25.3	46.949	O43684	21.8101	21.7958	21.9907	19.2012	17.7498	18.4845
Q969X5	ERGIC1	Endoplasmic reticulum-Golgi intermediate compartment protein 1	3.37641	3.91448	+	+	+			13	5	23.1	64.176	Q969X5	22.702	22.9534	22.8337	19.6569	19.6824	19.0205
P07814	EPRS	Bifunctional glutamate/proline--tRNA ligase	3.351	2.55864	+	+	+			25	12	11.6	87.393	P07814	21.95	21.6257	21.6096	18.0197	19.3596	17.7529
P42677	RPS27	40S ribosomal protein S27	3.34408	1.92984	+	+				24	5	32.1	77.69	P42677	24.5469	23.839	24.1658	21.4423	21.6963	19.3807
Q9P2J5	LARS	Leucine--tRNA ligase, cytoplasmic	3.33378	4.27869	+	+				14	8	8.9	76.351	Q9P2J5	21.9596	21.722	21.9733	18.2579	18.5744	18.8213
Q9UBU9	NXF1	Nuclear RNA export factor 1	3.33339	1.81666	+	+				16	7	11.3	42.468	Q9UBU9	21.4388	21.4646	21.4698	17.6698	16.988	19.7152
P39023	RPL3	60S ribosomal protein L3	3.33183	2.63882	+	+				63	19	41.4	323.31	P39023	26.8781	26.654	27.1343	22.9901	24.4714	23.2094
Q9Y305	ACOT9	Acyl-coenzyme A thioesterase 9, mitochondrial	3.32553	2.2847	+	+	+			12	8	18.7	49.418	Q9Y305	21.8711	21.7112	22.105	18.8853	19.3963	17.4291
O43707	ACTN4	Alpha-actinin-4	3.31385	1.11612	+	+				32	15	23.7	150.55	O43707	23.8106	22.949	23.1098	18.7207	18.4924	22.7147
P05141	SLC25A5	ADP/ATP translocase 2	3.31358	3.13513	+	+	+			41	13	39.9	104.44	P05141	27.5013	27.5245	27.3322	24.2454	24.6845	23.4873
O75694	NUP155	Nuclear pore complex protein Nup155	3.30829	2.18138	+	+				8	6	4.6	73.922	O75694	21.0367	21.4867	20.2732	16.8179	17.4286	18.6253
P63000	RAC1	Ras-related C3 botulinum toxin substrate 1	3.30496	1.51965	+	+				21	5	22.4	42.043	P63000	24.0237	24.4653	24.7885	22.0601	22.1408	19.1617
Q15185	PTGES3	Prostaglandin E synthase 3	3.30141	3.22841	+	+				6	2	13.8	21.553	Q15185	21.5944	21.8391	22.1833	18.5256	18.097	19.09
P17812	CTPS1	CTP synthase 1	3.29438	2.75249	+	+	+			21	9	14.9	63.211	P17812	22.8302	22.901	22.8974	19.0033	20.4542	19.288
P30085	CMPK1	UMP-CMP kinase	3.28958	2.15927	+	+				10	5	35.2	40.68	P30085	21.0697	22.2664	21.8845	17.8928	17.9322	19.5269
P48444	ARCN1	Coatomer subunit delta	3.26458	1.26528	+	+	+			16	7	15.1	49.297	P48444	23.119	23.1107	22.7578	18.081	22.077	19.0358
P15559	NQO1	NAD(P)H dehydrogenase [quinone] 1	3.26009	3.01159	+	+				14	5	21.9	41.795	P15559	21.5508	21.6871	22.0394	18.6443	19.0135	17.8392
Q9H0V9	LMAN2L	VIP36-like protein	3.24996	4.17203	+	+				4	3	12.6	18.746	Q9H0V9	21.5175	21.5204	22.0064	18.6004	18.265	18.4291
O75083	WDR1	WD repeat-containing protein 1	3.23765	3.47759	+	+				10	5	14.9	45.716	O75083	21.5623	21.367	21.9437	18.3753	18.785	17.9999
Q96CW1	AP2M1	AP-2 complex subunit mu	3.22585	2.88672	+	+				12	4	11.5	31.459	Q96CW1	22.058	22.0904	22.0657	19.4966	18.1144	18.9255
Q14019	COTL1	Coactosin-like protein	3.22053	2.36491	+	+				14	6	33.8	64.09	Q14019	21.9125	22.2364	22.166	19.2548	17.8138	19.5846
O60427	FADS1	Fatty acid desaturase 1	3.22001	4.23707	+	+	+			9	6	20.7	38.466	O60427	21.9173	21.8063	22.2861	18.9932	18.717	18.6395
Q9BV86	NTMT1	N-terminal Xaa-Pro-Lys N-methyltransferase 1	3.21846	4.26552	+	+				8	4	18.8	37.146	Q9BV86	22.0305	22.343	21.9361	19.102	18.8929	18.6593
P46778	RPL21	60S ribosomal protein L21	3.21487	3.66974	+	+				40	13	57.5	122.71	P46778	26.8693	26.4215	26.229	22.9638	23.4378	23.4736
Q96QK1	VPS35	Vacuolar protein sorting-associated protein 35	3.21241	3.66894	+	+				8	6	8.9	48.972	Q96QK1	21.5264	22.2266	21.4977	18.4982	18.6887	18.4265
P61163	ACTR1A	Alpha-centractin	3.21155	3.80706	+	+				7	3	16	46.718	P61163;P42025	21.8539	22.1654	21.8717	18.6142	18.4811	19.1611
Q14240	EIF4A2	Eukaryotic initiation factor 4A-II	3.20462	3.38883	+	+				6	13	32.4	19.755	Q14240	21.6595	21.4627	22.1354	18.1214	18.6879	18.8344
Q9BWM7	SFXN3	Sideroflexin-3	3.2025	2.0761	+	+	+			20	9	35.7	130.42	Q9BWM7	22.0377	22.3448	22.2371	17.7646	19.2545	19.993
Q92841	DDX17	Probable ATP-dependent RNA helicase DDX17	3.20195	1.1368	+	+				29	16	26.6	229.97	Q92841	23.4865	23.8181	23.5467	18.5276	22.9591	19.7589
P18124	RPL7	60S ribosomal protein L7	3.20083	2.69456	+	+				50	17	48.4	164.72	P18124	27.2349	27.4842	27.1942	23.4348	24.9284	23.9477
P55786	NPEPPS	Puromycin-sensitive aminopeptidase	3.18255	2.8446	+	+				10	6	6.9	43.138	P55786	21.6131	22.079	21.9744	18.8457	19.2847	17.9884
P53004	BLVRA	Biliverdin reductase A	3.1759	2.66675	+	+				8	5	20.6	95.996	P53004	21.8417	22.2506	22.3131	18.1294	19.5468	19.2014
Q9Y678	COPG1	Coatomer subunit gamma-1	3.16932	3.00382	+	+	+			18	10	13.6	91.726	Q9Y678	22.2489	22.1954	22.506	18.4739	19.2926	19.6759
P31930	UQCRC1	Cytochrome b-c1 complex subunit 1, mitochondrial	3.16681	2.94507	+	+				7	5	11.2	32.243	P31930	21.7338	21.3917	21.8793	19.0816	17.8672	18.5555
Q9NUU7	DDX19A	ATP-dependent RNA helicase DDX19A	3.1637	3.36403	+	+				13	6	15.3	72.383	Q9NUU7;Q9UMR2	21.9618	21.3243	21.6018	18.852	18.4918	18.0529
P51665	PSMD7	26S proteasome non-ATPase regulatory subunit 7	3.15014	1.85666	+	+				4	4	20.1	31.109	P51665	21.5071	21.208	21.9836	18.0418	17.401	19.8054
P62805	HIST1H4A	Histone H4	3.14496	4.82252	+	+				138	16	68	323.31	P62805	31.8412	31.7133	31.4428	28.4862	28.4676	28.6086
Q9Y263	PLAA	Phospholipase A-2-activating protein	3.14277	3.77047	+	+	+			18	12	18.5	75.685	Q9Y263	21.9119	21.4925	21.7786	18.9754	18.3802	18.3991
O14949	UQCRQ	Cytochrome b-c1 complex subunit 8	3.13341	1.58121	+	+	+			16	7	50	43.007	O14949	21.4855	21.8287	21.4465	17.4984	20.2565	17.6056
Q04837	SSBP1	Single-stranded DNA-binding protein, mitochondrial	3.13105	1.18287	+	+				15	6	43.2	49.482	Q04837	22.356	22.3398	22.3561	18.1489	21.7007	17.8092
P0DN79	CBS	Cystathionine beta-synthase	3.12641	2.61117	+	+				4	2	3.6	13.869	P0DN79;P35520	21.7531	22.2417	22.5356	18.3654	19.7488	19.0369
P20700	LMNB1	Lamin-B1	3.12492	2.69721	+	+			+	6	3	5.6	19.471	P20700	21.8209	20.9534	21.3523	17.5586	18.7478	18.4454
P63244	GNB2L1	Guanine nucleotide-binding protein subunit beta-2-like 1	3.12195	2.50754	+	+				44	14	38.2	323.31	P63244	25.5682	26.0255	25.6089	23.0632	23.0961	21.6774
P20073	ANXA7	Annexin A7	3.11072	2.55024	+	+				14	8	20.1	52.18	P20073	21.3812	21.6008	21.6244	19.358	18.0384	17.8779
Q6WCQ1	MPRIP	Myosin phosphatase Rho-interacting protein	3.11031	2.02876	+	+				16	8	10.8	59.387	Q6WCQ1	21.2507	21.0111	20.7567	17.7257	19.0923	16.8695
P23921	RRM1	Ribonucleoside-diphosphate reductase large subunit	3.10747	1.42868	+	+				26	13	19.9	96.471	P23921	22.2434	22.2746	23.1821	21.3076	19.0099	18.0601
P60660	MYL6	Myosin light polypeptide 6	3.10421	2.0708	+	+				52	7	45	253.2	P60660	29.8181	29.8692	29.5856	25.4028	27.0638	27.4936
Q13057	COASY	Bifunctional coenzyme A synthase	3.10373	3.15043	+	+				9	5	11.7	33.541	Q13057	21.3263	21.272	21.0052	17.5703	18.065	18.6569
Q8IYD1	GSPT2	Eukaryotic peptide chain release factor GTP-binding subunit ERF3B	3.0866	4.15662	+	+				5	3	5.3	51.626	Q8IYD1	21.581	21.3144	21.519	18.093	18.654	18.4076
Q9H2U2	PPA2	Inorganic pyrophosphatase 2, mitochondrial	3.07376	2.89001	+	+				5	3	16.5	22.247	Q9H2U2	21.5301	21.7163	22.1754	19.1604	18.0846	18.9555
Q9BXS5	AP1M1	AP-1 complex subunit mu-1	3.07324	2.45583	+	+				14	7	23.9	53.81	Q9BXS5	22.437	22.6535	22.9195	18.7416	20.3946	19.654
O60488	ACSL4	Long-chain-fatty-acid--CoA ligase 4	3.0729	2.90429	+	+	+			14	8	12.5	49.595	O60488	21.7863	21.8629	21.9315	19.4367	18.1351	18.7902
Q13177	PAK2	Serine/threonine-protein kinase PAK 2	3.07009	2.24638	+	+				9	4	7.4	26.213	Q13177;O75914	21.0346	21.6948	21.1607	18.6928	17.1678	18.8192
Q9Y490	TLN1	Talin-1	3.06897	0.96748	+	+				45	24	11.8	171.51	Q9Y490	23.8062	22.4014	22.9311	21.0737	21.7133	17.1447
P62158	CALM1	Calmodulin	3.05895	3.50338	+	+				10	4	39.6	77.139	P62158	22.3838	22.1026	21.9754	19.2242	19.42	18.6408
P61586	RHOA	Transforming protein RhoA	3.05148	2.40824	+	+	+			7	2	10.4	40.255	P61586;P08134	22.7166	22.5761	22.5502	19.7116	20.3567	18.6201
Q9BVP2	GNL3	Guanine nucleotide-binding protein-like 3	3.05094	2.89659	+	+				8	6	11.3	39.645	Q9BVP2	21.7133	21.5197	21.8273	19.3089	18.0488	18.5497
P53618	COPB1	Coatomer subunit beta	3.04492	4.28483	+	+	+			15	9	14.5	57.11	P53618	22.0976	22.1376	22.1785	19.3764	19.0952	18.8073
O75533	SF3B1	Splicing factor 3B subunit 1	3.03996	1.85654	+	+				7	6	6.2	36.866	O75533	21.7339	21.514	21.6772	19.2484	19.4009	17.156
P61513	RPL37A	60S ribosomal protein L37a	3.0373	1.44368	+	+				16	3	29.3	44.482	P61513	23.8779	24.0162	23.9693	18.968	22.0093	21.7742
P31327	CPS1	Carbamoyl-phosphate synthase [ammonia], mitochondrial	3.03594	1.82434	+	+				114	45	36.9	323.31	P31327	26.5738	26.3649	25.912	23.1123	24.5504	22.0802
Q01650	SLC7A5	Large neutral amino acids transporter small subunit 1	3.02737	3.34034	+	+	+			16	5	9.5	32.203	Q01650	21.8973	21.3776	21.6048	18.9969	18.6464	18.1542
Q9GZZ1	NAA50	N-alpha-acetyltransferase 50	3.01004	2.13631	+	+				13	6	27.8	40.688	Q9GZZ1	20.8514	21.3558	21.3366	18.7701	17.0225	18.7212
O00487	PSMD14	26S proteasome non-ATPase regulatory subunit 14	3.00672	2.31004	+	+				8	4	27.1	30.851	O00487	22.1942	22.3846	22.0718	19.9872	19.4364	18.2068
P50213	IDH3A	Isocitrate dehydrogenase [NAD] subunit alpha, mitochondrial	3.00249	2.79479	+	+				8	5	18	40.054	P50213	21.3516	21.305	21.4823	17.7352	19.0855	18.3106
O95573	ACSL3	Long-chain-fatty-acid--CoA ligase 3	3.00248	2.26842	+	+	+			13	8	14.9	40.936	O95573	21.9535	21.523	21.7216	19.4854	17.7002	19.0051
O75436	VPS26A	Vacuolar protein sorting-associated protein 26A	3.00235	3.35046	+	+				15	8	30.6	49.906	O75436	21.861	21.4955	21.2322	18.2127	18.9417	18.4272
Q9Y316	MEMO1	Protein MEMO1	3.00139	1.78167	+	+				6	1	4.7	8.521	Q9Y316	20.4237	22.3043	22.8374	19.149	18.9087	18.5035
P53007	SLC25A1	Tricarboxylate transport protein, mitochondrial	2.99598	2.10922	+	+	+			10	6	20.6	45.136	P53007	22.0741	22.3302	21.9193	18.6955	20.2829	18.3572
Q9NVI7	ATAD3A	ATPase family AAA domain-containing protein 3A	2.99575	1.7378	+	+	+			21	10	17.4	69.156	Q9NVI7	22.03	22.1489	22.7585	18.3386	20.778	18.8334
P54577	YARS	Tyrosine--tRNA ligase, cytoplasmic	2.97633	3.43267	+	+				7	4	7.8	23.468	P54577	20.6718	20.9227	21.2423	18.3772	17.8522	17.6785
P22087	FBL	rRNA 2-O-methyltransferase fibrillarin	2.97357	0.934374						27	10	35.8	89.451	P22087	23.9012	23.9782	24.3677	18.1761	22.2166	22.9336
Q13148	TARDBP	TAR DNA-binding protein 43	2.96366	3.27582	+	+				16	5	14.3	83.441	Q13148	21.8165	21.812	21.4418	18.9429	19.0356	18.2008
O94979	SEC31A	Protein transport protein Sec31A	2.96347	3.08897	+	+				8	6	5.3	36.243	O94979	21.5367	21.4237	21.4837	18.9973	18.6574	17.8989
O00541	PES1	Pescadillo homolog	2.95235	3.69841	+	+				8	5	9.4	31.482	O00541	20.9582	20.7668	20.4848	18.0674	17.8355	17.4498
P61081	UBE2M	NEDD8-conjugating enzyme Ubc12	2.94992	2.34153	+	+				16	6	25.7	61.015	P61081	21.6917	21.9292	21.9937	18.7378	18.1528	19.8742
Q96IU4	ABHD14B	Alpha/beta hydrolase domain-containing protein 14B	2.94703	3.0022	+	+				5	2	9.5	11.999	Q96IU4	20.4689	20.666	20.6949	17.6531	17.0888	18.2469
Q969M3	YIPF5	Protein YIPF5	2.94191	1.71215	+	+	+			5	2	8.2	12.763	Q969M3	20.8523	21.1773	21.3192	16.6887	18.597	19.2374
Q9NVJ2	ARL8B	ADP-ribosylation factor-like protein 8B	2.93936	2.78188	+	+	+			7	3	17.2	28.073	Q9NVJ2	20.9179	20.3383	20.6811	18.1726	17.018	17.9287
Q9UDY4	DNAJB4	DnaJ homolog subfamily B member 4	2.93077	2.84188	+	+				9	3	11	18.572	Q9UDY4	20.939	20.7991	21.2473	18.5743	17.3933	18.2254
P22102	GART	Trifunctional purine biosynthetic protein adenosine-3	2.92792	1.42701	+	+				31	14	17.5	150.27	P22102	23.2059	24.1255	23.6818	21.4247	21.877	18.9277
P0DN76	U2AF1	Splicing factor U2AF 35 kDa subunit	2.91359	1.45401	+	+				12	6	25.8	63.747	P0DN76;Q01081	22.8505	22.4826	22.5698	18.8655	21.5669	18.7296
Q9BQG2	NUDT12	Peroxisomal NADH pyrophosphatase NUDT12	2.90957	2.00767	+	+	+			13	7	13.6	42.707	Q9BQG2	21.8873	21.9455	21.9767	20.1514	18.95	17.9793
P40616	ARL1	ADP-ribosylation factor-like protein 1	2.90825	2.2421	+	+	+			5	2	12.7	16.727	P40616	21.686	21.5383	21.321	17.5547	19.0374	19.2284
Q8WWI1	LMO7	LIM domain only protein 7	2.89859	2.74951	+	+				26	13	9.6	87.798	Q8WWI1	21.1511	21.1463	21.1178	17.458	18.5893	18.6722
P11413	G6PD	Glucose-6-phosphate 1-dehydrogenase	2.89055	2.64632	+	+				53	19	39.6	229.42	P11413	25.5852	24.9825	25.7353	22.4027	22.0261	23.2026
Q9Y3I0	RTCB	tRNA-splicing ligase RtcB homolog	2.87932	0.699935						38	14	31.1	123.42	Q9Y3I0	24.674	25.2048	25.4881	18.5537	23.6686	24.5066
Q9GZV4	EIF5A2	Eukaryotic translation initiation factor 5A-2	2.8761	2.2333	+	+				7	2	13.1	15.573	Q9GZV4;P63241;Q6IS14	22.2489	22.0412	21.4481	19.6232	19.4012	18.0855
P40121	CAPG	Macrophage-capping protein	2.87189	3.38246	+	+				6	4	14.1	31.286	P40121	20.9385	21.1549	21.1467	18.1916	17.7734	18.6594
Q9Y224	C14orf166	UPF0568 protein C14orf166	2.86457	0.686269						16	7	34.8	171.37	Q9Y224	22.8147	22.3226	22.5797	18.2538	23.4634	17.406
Q96P70	IPO9	Importin-9	2.85535	1.94288	+	+	+			12	7	6.4	49.224	Q96P70	20.5849	20.3397	20.6095	16.8079	18.9068	17.2533
Q96TA1	FAM129B	Niban-like protein 1	2.84076	2.11099	+	+				15	7	10.1	46.425	Q96TA1	21.9103	21.9711	22.0201	20.2367	18.8146	18.3278
O43292	GPAA1	Glycosylphosphatidylinositol anchor attachment 1 protein	2.82198	2.83814	+	+	+			9	4	7.1	27.849	O43292	21.6782	21.5834	21.9188	18.7138	19.5787	18.4219
P49458	SRP9	Signal recognition particle 9 kDa protein	2.81414	1.4411	+	+				12	2	17.4	15.087	P49458	23.4433	23.9665	23.5889	19.0717	21.5949	21.8896
Q53GQ0	HSD17B12	Very-long-chain 3-oxoacyl-CoA reductase	2.80838	1.63441	+	+	+			10	6	24	40.311	Q53GQ0	21.644	22.3603	21.6226	18.6173	18.0594	20.5251
P19623	SRM	Spermidine synthase	2.79162	1.03565						18	8	27.8	60.378	P19623	22.7242	23.2004	23.0921	18.8031	22.7229	19.1158
O95747	OXSR1	Serine/threonine-protein kinase OSR1	2.78529	2.32223	+	+				4	4	8.7	30.196	O95747	21.137	22.1166	22.6266	19.0572	18.86	19.6072
Q9NTJ3	SMC4	Structural maintenance of chromosomes protein 4	2.78135	2.13902	+	+	+			33	16	14.1	112.77	Q9NTJ3	21.9579	21.6952	21.3556	18.5873	19.9065	18.1709
Q13547	HDAC1	Histone deacetylase 1	2.77904	2.47678	+	+			+	14	5	12.4	75.561	Q13547;Q92769	21.167	21.5654	21.4202	18.8359	17.7742	19.2053
O15067	PFAS	Phosphoribosylformylglycinamidine synthase	2.77748	4.00055	+	+				9	6	5.4	41.372	O15067	21.1642	21.2643	21.2378	18.7052	18.1091	18.5195
P55060	CSE1L	Exportin-2	2.76757	0.617196			+			34	13	18.3	136.54	P55060	25.1514	25.6375	26.6398	22.4468	26.7058	19.9733
P60842	EIF4A1	Eukaryotic initiation factor 4A-I	2.76534	2.16371	+	+			+	83	20	47	323.31	P60842	27.6879	27.2744	27.4525	23.6578	25.1549	25.3061
O75607	NPM3	Nucleoplasmin-3	2.74757	1.70476	+	+				5	2	17.4	51.811	O75607	21.7198	20.7067	21.1197	18.9899	19.2099	17.1036
P60981	DSTN	Destrin	2.73914	1.45988	+	+				9	4	26.7	22.702	P60981	21.207	21.3334	21.4388	18.9571	16.9327	19.8719
Q96JM2	ZNF462	Zinc finger protein 462	2.73422	2.11926	+	+				9	6	3.2	40.002	Q96JM2	20.4232	20.099	20.3035	17.3337	18.5641	16.7252
Q15286	RAB35	Ras-related protein Rab-35	2.73125	3.11874	+	+				12	5	24.9	37.391	Q15286	21.5278	21.4655	21.3883	19.1133	18.1548	18.9198
O00483	NDUFA4	Cytochrome c oxidase subunit NDUFA4	2.7209	1.6956	+	+	+			7	3	32.1	18.394	O00483	20.9663	21.0906	21.0428	17.2934	17.9235	19.7201
P52907	CAPZA1	F-actin-capping protein subunit alpha-1	2.71959	3.654	+	+				47	14	62.2	323.31	P52907	26.1192	26.5149	25.9472	23.2434	23.7036	23.4756
Q9P0K7	RAI14	Ankycorbin	2.71715	3.39381	+	+				16	11	13.1	75.678	Q9P0K7	21.7047	21.9004	21.5613	18.8255	19.4603	18.7292
Q13085	ACACA	Acetyl-CoA carboxylase 1	2.71623	2.53118	+	+	+			7	6	3	41.275	Q13085	20.3661	20.5406	21.0548	17.3336	17.8829	18.5963
Q9Y6G9	DYNC1LI1	Cytoplasmic dynein 1 light intermediate chain 1	2.71392	4.04571	+	+		+		5	3	8.8	17.494	Q9Y6G9	20.8992	20.8077	21.245	18.3297	18.4158	18.0647
Q02750	MAP2K1	Dual specificity mitogen-activated protein kinase kinase 1	2.71147	2.27082	+	+				5	3	8.1	18.289	Q02750	20.3263	21.4254	21.0257	18.1808	17.5821	18.8801
P41252	IARS	Isoleucine--tRNA ligase, cytoplasmic	2.69872	1.09052			+			23	11	9.6	79.913	P41252	22.4712	22.6596	22.4244	18.5661	18.7532	22.1397
Q8WUM4	PDCD6IP	Programmed cell death 6-interacting protein	2.69843	1.7273	+	+				57	27	39.6	323.31	Q8WUM4	24.3443	24.0393	24.4211	22.2004	22.3296	20.1793
P27635	RPL10	60S ribosomal protein L10	2.68926	2.22089	+	+				41	7	25.2	222.41	P27635	26.1376	26.405	26.3554	23.4408	24.5465	22.8431
P46063	RECQL	ATP-dependent DNA helicase Q1	2.68622	1.31641	+	+				22	10	19	116.01	P46063	22.1656	22.5346	22.6187	21.6036	19.1657	18.4909
Q13200	PSMD2	26S proteasome non-ATPase regulatory subunit 2	2.68393	1.15364			+			21	9	12.3	61.978	Q13200	22.1156	22.317	22.3458	18.3283	21.7511	18.6473
P61221	ABCE1	ATP-binding cassette sub-family E member 1	2.68022	2.81311	+	+	+			16	9	16	57.166	P61221	21.9424	21.9277	21.8849	18.5484	19.5011	19.6648
P61313	RPL15	60S ribosomal protein L15	2.67034	2.78789	+	+				46	13	51.5	116.65	P61313	26.0509	26.0008	26.0555	23.1745	24.0479	22.8737
Q969X6	CIRH1A	Cirhin	2.66531	3.04878	+	+				5	4	8.9	33.112	Q969X6	20.8948	21.4045	21.7584	19.019	18.5304	18.5124
P50454	SERPINH1	Serpin H1	2.65177	1.83758	+	+			+	46	15	46.7	272.36	P50454	25.931	26.274	25.7715	22.2351	24.3996	23.3865
Q9NR30	DDX21	Nucleolar RNA helicase 2	2.65073	1.02778						22	9	14.3	59.017	Q9NR30	22.2017	22.3774	22.1115	18.365	21.9963	18.377
Q9UNQ2	DIMT1	Probable dimethyladenosine transferase	2.6461	2.52652	+	+				6	2	6.7	12.634	Q9UNQ2	20.9933	20.7331	20.5033	17.9834	18.8137	17.4943
P63279	UBE2I	SUMO-conjugating enzyme UBC9	2.64388	2.64487	+	+				8	3	16.5	27.523	P63279	20.9119	21.2889	21.3578	18.5656	19.1451	17.9163
P26196	DDX6	Probable ATP-dependent RNA helicase DDX6	2.64004	1.41866	+	+				10	5	13.5	51.152	P26196	21.8472	22.0136	21.5918	20.6192	19.2618	17.6516
Q9Y5M8	SRPRB	Signal recognition particle receptor subunit beta	2.63877	2.91817	+	+	+	+		8	3	15.9	22.759	Q9Y5M8	21.8262	21.8461	21.7741	18.7634	18.9573	19.8094
O96008	TOMM40	Mitochondrial import receptor subunit TOM40 homolog	2.61706	3.31326	+	+	+			9	5	28.3	110.13	O96008	21.2755	21.5979	21.9014	18.7413	18.8634	19.319
Q8TDX7	NEK7	Serine/threonine-protein kinase Nek7	2.61666	4.1983	+	+	+			12	5	19.5	37.35	Q8TDX7	21.7956	21.4577	21.5891	18.789	19.025	19.1783
O43598	DNPH1	2-deoxynucleoside 5-phosphate N-hydrolase 1	2.61612	2.00273	+	+				3	2	13.8	27.976	O43598	21.1263	21.434	21.7156	17.9847	18.6144	19.8284
Q09472	EP300	Histone acetyltransferase p300	2.61406	3.84721	+	+				11	19	8.9	56.311	Q09472	22.0806	21.6796	21.7336	19.1855	19.464	19.0022
P49588	AARS	Alanine--tRNA ligase, cytoplasmic	2.60649	4.83918	+	+				13	8	9.9	55.508	P49588	21.6198	21.5041	21.3882	18.7797	19.046	18.8669
P61009	SPCS3	Signal peptidase complex subunit 3	2.60007	2.86633	+	+	+			9	3	17.8	32.44	P61009	21.3446	21.3256	21.1721	19.3237	18.4083	18.3101
P12235	SLC25A4	ADP/ATP translocase 1	2.59763	2.01852	+	+	+			5	11	32.9	18.298	P12235	20.4197	20.8293	20.7002	18.7116	16.9729	18.4719
P51991	HNRNPA3	Heterogeneous nuclear ribonucleoprotein A3	2.59415	2.94691	+	+				11	5	16.9	41.058	P51991	22.3279	21.9515	22.5168	20.1964	19.3839	19.4334
Q9BQG0	MYBBP1A	Myb-binding protein 1A	2.58908	1.55121	+	+				17	9	7.8	61.981	Q9BQG0	21.5534	21.6278	21.621	19.0731	20.3109	17.651
P20339	RAB5A	Ras-related protein Rab-5A	2.58827	3.116	+	+				6	6	34	21.133	P20339	20.6042	20.9613	21.209	17.903	18.504	18.6028
O75340	PDCD6	Programmed cell death protein 6	2.58713	1.00048			+			12	4	19.9	25.658	O75340	22.2718	22.6508	22.3751	19.0822	18.2424	22.2117
O43447	PPIH	Peptidyl-prolyl cis-trans isomerase H	2.58466	3.94861	+	+				9	4	32.2	50.958	O43447	21.3423	21.7724	21.6735	19.2136	18.9921	18.8286
P48729	CSNK1A1	Casein kinase I isoform alpha	2.58311	4.52745	+	+				4	4	13.6	27.061	P48729;Q8N752	21.6333	21.4227	21.5763	18.8072	19.1614	18.9144
P60891	PRPS1	Ribose-phosphate pyrophosphokinase 1	2.5801	1.25158	+	+				6	6	22.3	14.573	P60891;P21108	22.0205	22.2342	22.6501	18.5931	21.6093	18.962
P15880	RPS2	40S ribosomal protein S2	2.57324	4.31135	+	+				35	11	46.4	119.54	P15880	26.0969	26.2313	26.1051	23.3761	23.8204	23.5171
Q9BZH6	WDR11	WD repeat-containing protein 11	2.56186	4.25241	+	+	+			14	8	8.7	66.437	Q9BZH6	21.5144	21.5872	21.4383	19.222	18.8321	18.8001
P62701	RPS4X	40S ribosomal protein S4, X isoform	2.56179	3.99608	+	+				74	19	56.3	167.61	P62701;Q8TD47	27.3108	27.1088	27.2499	24.7642	24.8614	24.3586
P61160	ACTR2	Actin-related protein 2	2.55294	0.900137						34	8	24.6	153.94	P61160	23.7628	23.7582	23.1727	18.4099	22.5549	22.07
P61158	ACTR3	Actin-related protein 3	2.5507	0.952741					+	32	12	31.1	136.12	P61158	23.5775	23.9896	23.9287	22.4325	22.6204	18.7907
Q9H832	UBE2Z	Ubiquitin-conjugating enzyme E2 Z	2.53927	3.21859	+	+				6	3	10.2	20.116	Q9H832	19.8457	20.3325	20.092	17.1788	17.9313	17.5423
P00966	ASS1	Argininosuccinate synthase	2.53692	1.86858	+	+				8	4	8.3	23.462	P00966	20.3069	20.6568	20.8815	18.6593	16.9217	18.6534
O15144	ARPC2	Actin-related protein 2/3 complex subunit 2	2.52931	0.767108					+	34	13	46	114.47	O15144	24.304	24.591	24.2429	18.8263	23.5012	23.2226
P62829	RPL23	60S ribosomal protein L23	2.52326	0.650326						26	7	42.1	96.299	P62829	24.4517	24.7512	24.1325	18.4402	23.8735	23.4519
Q92598	HSPH1	Heat shock protein 105 kDa	2.51832	1.86386	+	+				12	8	11.9	52.327	Q92598	21.799	21.4388	21.2468	18.2418	18.5728	20.1149
P15927	RPA2	Replication protein A 32 kDa subunit	2.51238	3.35809	+	+				6	3	15.6	24.554	P15927	21.6416	21.4899	21.582	18.5979	19.3275	19.2509
Q14914	PTGR1	Prostaglandin reductase 1	2.50797	5.14131	+	+				6	5	20.1	35.176	Q14914	20.8839	20.9948	20.976	18.509	18.5294	18.2924
P54136	RARS	Arginine--tRNA ligase, cytoplasmic	2.50714	1.55287	+	+	+			20	10	16.8	71.076	P54136	22.6323	22.4755	22.5285	19.5361	21.499	19.0798
P16070	CD44	CD44 antigen	2.47055	0.950341			+	+	+	10	4	5.9	67.725	P16070	22.1825	22.3048	22.3473	22.235	18.7114	18.4766
Q9Y295	DRG1	Developmentally-regulated GTP-binding protein 1	2.46587	2.52101	+	+				12	5	15.5	42.543	Q9Y295	21.0546	21.2643	21.1211	18.0052	18.7223	19.3148
O14732	IMPA2	Inositol monophosphatase 2	2.46472	2.19042	+	+				7	4	18.4	33.064	O14732	21.0294	20.909	21.1544	17.8937	18.3404	19.4645
Q14232	EIF2B1	Translation initiation factor eIF-2B subunit alpha	2.46335	1.19807						12	6	22.3	48.985	Q14232	20.878	21.2606	21.0982	19.9465	16.7516	19.1486
P09874	PARP1	Poly [ADP-ribose] polymerase 1	2.4631	1.11807						19	13	15.2	93.077	P09874	22.5657	22.6136	22.9927	22.3151	19.2447	19.2227
O75439	PMPCB	Mitochondrial-processing peptidase subunit beta	2.46193	2.31738	+	+				9	5	12.5	32.951	O75439	21.4114	21.3211	21.2867	19.2606	18.0123	19.3605
O60884	DNAJA2	DnaJ homolog subfamily A member 2	2.46008	3.45829	+	+	+			8	3	6.1	20.003	O60884	21.9689	21.9736	22.1374	19.4551	19.9735	19.2711
Q8TC12	RDH11	Retinol dehydrogenase 11	2.45882	1.73236	+	+	+			9	4	15.7	26.078	Q8TC12	21.4258	21.0653	21.1283	18.1109	20.0101	18.1219
Q15181	PPA1	Inorganic pyrophosphatase	2.44716	0.532173						22	10	42.9	91.183	Q15181	23.1036	23.5015	24.2577	23.3664	22.9699	17.1851
P06737	PYGL	Glycogen phosphorylase, liver form	2.44346	2.24943	+	+				10	7	8.5	45.488	P06737	21.0036	21.5052	21.2678	18.129	19.5993	18.7179
Q96HS1	PGAM5	Serine/threonine-protein phosphatase PGAM5, mitochondrial	2.44197	3.17008	+	+	+			18	9	33.9	59.125	Q96HS1	21.5352	21.3208	21.0753	18.593	19.3011	18.7113
Q8N726	CDKN2A	Tumor suppressor ARF	2.41389	2.44933	+	+				7	3	26.5	22.254	Q8N726	20.4775	20.8678	20.6935	18.1194	17.6998	18.978
Q6NUK1	SLC25A24	Calcium-binding mitochondrial carrier protein SCaMC-1	2.41261	2.48164	+	+	+			4	2	4.4	14.404	Q6NUK1	20.5569	21.0597	20.9326	18.5296	18.9985	17.7833
Q15382	RHEB	GTP-binding protein Rheb	2.41029	2.73514	+	+	+			5	3	20.7	22.175	Q15382	20.7738	20.6131	20.9412	18.4303	17.7912	18.8757
Q15366	PCBP2	Poly(rC)-binding protein 2	2.38671	0.908445			+			26	8	41.1	71.247	Q15366	24.2093	24.5991	25.2573	19.9387	23.6883	23.2785
P84243	H3F3A	Histone H3.3	2.37475	3.95286	+	+				31	7	30.1	58.597	P84243	28.9535	29.1615	28.6738	26.6811	26.4454	26.538
Q8IVT2	MISP	Mitotic interactor and substrate of PLK1	2.37392	3.14601	+	+				7	3	6.2	20.079	Q8IVT2	20.7856	20.5259	20.519	17.7707	18.5451	18.393
Q9Y3T9	NOC2L	Nucleolar complex protein 2 homolog	2.36719	1.69774	+	+				9	3	3.6	20.192	Q9Y3T9	20.6173	21.0664	20.9313	18.0331	19.73	17.7504
Q9BY44	EIF2A	Eukaryotic translation initiation factor 2A	2.33966	3.24792	+	+				12	6	14.5	39.251	Q9BY44	21.7784	21.6372	21.3371	19.5758	18.9012	19.2568
P62837	UBE2D2	Ubiquitin-conjugating enzyme E2 D2	2.33564	1.79429	+	+				6	3	14.3	18.24	P62837	21.4305	22.0027	21.7982	20.0027	18.2918	19.93
Q96Q11	TRNT1	CCA tRNA nucleotidyltransferase 1, mitochondrial	2.33197	3.53181	+	+				9	4	8.3	24.934	Q96Q11	21.5101	21.4129	21.3753	19.0412	19.4614	18.7999
O14979	HNRNPDL	Heterogeneous nuclear ribonucleoprotein D-like	2.32855	5.97615	+	+				11	7	15	41.419	O14979	21.8263	21.9417	21.8588	19.5903	19.5689	19.4819
P49411	TUFM	Elongation factor Tu, mitochondrial	2.32834	1.4998						58	18	46.2	195.03	P49411	24.9422	25.3374	25.5458	23.4496	23.8199	21.5709
P07195	LDHB	L-lactate dehydrogenase B chain	2.32612	3.77291	+	+				32	12	36.8	125.63	P07195	24.0805	24.6545	24.4164	22.0019	22.1315	22.0396
P40429	RPL13A	60S ribosomal protein L13a	2.32571	4.94021	+	+				55	14	44.8	103.91	P40429	25.9486	25.7026	25.8184	23.5943	23.4681	23.43
P11142	HSPA8	Heat shock cognate 71 kDa protein	2.32484	4.52588	+	+	+			201	35	51.5	323.31	P11142	29.3705	29.1903	29.2977	26.8103	27.1421	26.9316
P62263	RPS14	40S ribosomal protein S14	2.32446	3.61912	+	+				42	8	41.7	72.421	P62263	26.3308	26.1241	26.3072	24.2168	23.9596	23.6123
P50990	CCT8	T-complex protein 1 subunit theta	2.32291	2.00622	+	+			+	45	21	38.5	191.09	P50990	25.1659	25.2345	24.0362	22.9733	21.8884	22.6061
Q9H490	PIGU	Phosphatidylinositol glycan anchor biosynthesis class U protein	2.31638	1.96949	+	+	+			6	3	7.1	19.205	Q9H490	20.6667	21.1263	20.4078	17.5753	18.4821	19.1943
Q96I99	SUCLG2	Succinyl-CoA ligase [GDP-forming] subunit beta, mitochondrial	2.31131	2.32761	+	+				8	4	9.5	26.321	Q96I99	21.0755	21.1415	21.091	17.988	19.0968	19.2892
O75369	FLNB	Filamin-B	2.30693	0.852466						46	32	16	201.77	O75369	23.5551	23.6638	23.6614	18.8065	22.5388	22.6142
P63261	ACTG1	Actin, cytoplasmic 2	2.30463	3.73659	+	+	+			360	24	65.1	323.31	P63261;P60709	32.3648	32.5057	31.9999	29.8158	30.0687	30.072
Q04323	UBXN1	UBX domain-containing protein 1	2.30145	1.65146	+	+				3	2	6.4	12.04	Q04323	19.7545	21.1095	19.8521	18.7047	17.1083	17.9987
P35268	RPL22	60S ribosomal protein L22	2.30121	0.702442						15	5	32.8	35.372	P35268	23.8335	24.0188	24.2672	23.5034	18.7788	22.9337
P78371	CCT2	T-complex protein 1 subunit beta	2.29807	3.66991	+	+			+	45	20	39.1	216.64	P78371	24.8018	24.5601	24.4035	22.039	22.322	22.5101
O15260	SURF4	Surfeit locus protein 4	2.29724	2.57267	+	+	+			8	2	10.4	66.325	O15260	22.5471	22.2913	21.4327	19.8735	19.8707	19.6352
Q99986	VRK1	Serine/threonine-protein kinase VRK1	2.28983	4.18803	+	+				6	4	12.6	26.7	Q99986	20.994	20.6483	20.9795	18.6869	18.611	18.4544
P31943	HNRNPH1	Heterogeneous nuclear ribonucleoprotein H	2.26899	1.52663						38	10	27.4	323.31	P31943	25.329	24.9665	25.4561	22.7752	24.2318	21.9375
P61006	RAB8A	Ras-related protein Rab-8A	2.26172	4.15915	+	+	+			7	5	25.6	32.368	P61006	21.3849	21.7254	21.4329	19.0957	19.3134	19.3489
P61619	SEC61A1	Protein transport protein Sec61 subunit alpha isoform 1	2.2598	3.81657	+	+	+	+		5	2	4.2	12.481	P61619;Q9H9S3	20.4419	20.463	20.7389	18.5492	18.157	18.1583
P62888	RPL30	60S ribosomal protein L30	2.25672	0.873375						8	4	25.2	23.828	P62888	21.3961	21.2987	21.2797	21.4697	17.7666	17.968
Q8WX93	PALLD	Palladin	2.23994	1.93625	+	+				7	5	5.1	35.53	Q8WX93	20.3249	20.8389	21.7903	19.286	18.4482	18.5
O00425	IGF2BP3	Insulin-like growth factor 2 mRNA-binding protein 3	2.2397	2.6494	+	+				7	5	9.5	18.359	O00425	20.0592	20.1234	19.8585	18.0504	18.12	17.1516
P08243	ASNS	Asparagine synthetase [glutamine-hydrolyzing]	2.234	3.19996	+	+				6	3	5.5	17.464	P08243	20.8443	20.5525	20.9027	18.4215	18.2496	18.9264
P25205	MCM3	DNA replication licensing factor MCM3	2.23246	1.81831	+	+				15	7	9.8	48.301	P25205	21.4468	21.5474	21.5617	18.2359	19.5459	20.0766
P51151	RAB9A	Ras-related protein Rab-9A	2.22684	2.23044	+	+				4	1	7	6.2259	P51151	20.535	20.8099	21.1104	18.9478	17.829	18.9979
P60953	CDC42	Cell division control protein 42 homolog	2.22497	1.07038						7	4	25.7	30.589	P60953	22.1105	21.707	21.635	21.5224	18.5596	18.6955
P62081	RPS7	40S ribosomal protein S7	2.21494	3.45263	+	+				35	12	46.4	151.29	P62081	25.569	25.7653	25.3093	23.046	23.5178	23.4351
P25398	RPS12	40S ribosomal protein S12	2.20722	3.34058	+	+				17	4	34.1	120.64	P25398	25.102	25.6391	25.3269	22.9723	23.0495	23.4246
Q9UNX3	RPL26L1	60S ribosomal protein L26-like 1	2.20616	2.35655	+	+				6	12	48.3	13.506	Q9UNX3	21.2375	21.2453	21.074	18.229	19.3038	19.4056
P46781	RPS9	40S ribosomal protein S9	2.19625	4.2057	+	+				54	17	53.6	119.54	P46781	26.9229	26.9922	27.0088	24.55	24.9697	24.8154
P68366	TUBA4A	Tubulin alpha-4A chain	2.19606	0.546996						8	19	43.1	55.842	P68366	24.3984	23.9135	24.8184	18.6851	23.6323	24.2247
P62913	RPL11	60S ribosomal protein L11	2.18814	3.16258	+	+				34	10	60.1	144.58	P62913	26.062	25.7668	25.9167	23.4234	24.1406	23.6171
P52292	KPNA2	Importin subunit alpha-1	2.18595	2.65811	+	+				15	7	18.3	78.897	P52292	20.7575	20.9369	20.5092	18.1039	19.0848	18.4571
P16615	ATP2A2	Sarcoplasmic/endoplasmic reticulum calcium ATPase 2	2.17302	1.85614			+			8	4	4.7	28.183	P16615;O14983	20.8629	20.3477	21.6822	19.2194	19.0468	18.1075
O95831	AIFM1	Apoptosis-inducing factor 1, mitochondrial	2.1548	1.68038						12	6	12.6	41.341	O95831	21.4762	21.8682	21.1049	20.1195	18.2975	19.5679
Q9Y265	RUVBL1	RuvB-like 1	2.15349	0.679246					+	9	5	15.1	33.009	Q9Y265	21.7548	22.1053	22.496	18.4007	18.6851	22.8099
Q9BXJ9	NAA15	N-alpha-acetyltransferase 15, NatA auxiliary subunit	2.15132	2.63757	+	+				12	5	5.4	36.057	Q9BXJ9	21.1398	21.3041	21.2808	19.6217	18.5576	19.0914
P59998	ARPC4	Actin-related protein 2/3 complex subunit 4	2.14855	0.565892						18	6	43.5	61.851	P59998	24.4089	24.8962	24.7323	19.188	23.8956	24.5082
Q15125	EBP	3-beta-hydroxysteroid-Delta(8),Delta(7)-isomerase	2.14817	2.51024	+	+	+	+		5	2	12.2	14.456	Q15125	20.1871	20.7424	20.6868	18.5022	18.8214	17.8482
O95372	LYPLA2	Acyl-protein thioesterase 2	2.14378	1.79621						4	2	6.9	12.457	O95372	20.3248	20.7038	20.7206	19.187	17.4427	18.6881
Q9BV20	MRI1	Methylthioribose-1-phosphate isomerase	2.12423	2.18116	+	+				8	4	15.4	28.52	Q9BV20	20.1683	20.5941	21.2905	19.0169	18.4939	18.1695
P06730	EIF4E	Eukaryotic translation initiation factor 4E	2.11687	1.43235			+			5	3	13.4	19.61	P06730	20.8217	20.7422	20.6421	18.8173	19.6938	17.3443
Q06210	GFPT1	Glutamine--fructose-6-phosphate aminotransferase [isomerizing] 1	2.11203	1.79648			+			14	6	11.2	60.192	Q06210	20.7018	20.9545	20.8725	17.7412	18.9422	19.5093
Q9BWD1	ACAT2	Acetyl-CoA acetyltransferase, cytosolic	2.10342	1.84884						6	4	13.9	24.965	Q9BWD1	21.5082	21.5578	22.2183	20.5524	19.1087	19.3129
P62491	RAB11A	Ras-related protein Rab-11A	2.1005	2.04983						9	4	19.9	30.511	P62491;Q15907	21.5797	21.4681	21.106	19.5551	19.8328	18.4643
Q9Y399	MRPS2	28S ribosomal protein S2, mitochondrial	2.09679	1.45826						5	3	9.1	18.248	Q9Y399	19.8046	20.2652	20.785	18.5014	17.0203	19.0428
P48735	IDH2	Isocitrate dehydrogenase [NADP], mitochondrial	2.09602	2.13921						6	4	9.7	19.895	P48735	19.8523	20.0947	20.3628	18.5895	18.1614	17.2707
P47756	CAPZB	F-actin-capping protein subunit beta	2.08886	0.802251						31	10	30.3	167.7	P47756	24.0069	23.6105	23.5818	22.8336	22.8464	19.2527
Q9HCN8	SDF2L1	Stromal cell-derived factor 2-like protein 1	2.07992	1.91205						6	2	19	51.965	Q9HCN8	21.2842	20.8742	21.0117	18.0678	19.2717	19.5909
P07741	APRT	Adenine phosphoribosyltransferase	2.07989	2.61804	+	+				6	4	24.4	25.453	P07741	21.0247	21.0007	21.2789	19.2414	19.3791	18.4441
P55795	HNRNPH2	Heterogeneous nuclear ribonucleoprotein H2	2.07972	1.76181						10	7	21.8	22.753	P55795	21.3809	21.1157	21.5966	18.818	18.7276	20.3084
Q15392	DHCR24	Delta(24)-sterol reductase	2.07716	2.96989	+	+	+			6	4	6	23.019	Q15392	20.7868	20.4974	20.3729	18.5603	18.7939	18.0714
Q16891	IMMT	MICOS complex subunit MIC60	2.07533	2.91088	+	+	+	+		6	5	9	30.23	Q16891	20.6706	20.7004	20.7018	18.7141	18.1346	18.9982
P27694	RPA1	Replication protein A 70 kDa DNA-binding subunit	2.07132	3.10014	+	+			+	10	4	9.1	27.778	P27694	20.8135	20.8402	21.1559	19.1179	18.4747	19.0031
P35613	BSG	Basigin	2.07005	2.23345			+			6	3	10.6	19.635	P35613	20.7587	20.7068	20.2061	18.5006	19.0754	17.8855
P62280	RPS11	40S ribosomal protein S11	2.06081	5.04445	+	+				28	10	33.5	65.886	P62280	24.7255	24.7679	24.8443	22.7257	22.8245	22.6051
Q16795	NDUFA9	NADH dehydrogenase [ubiquinone] 1 alpha subcomplex subunit 9, mitochondrial	2.05915	1.34149			+			15	7	22	54.432	Q16795	21.5481	21.3753	21.4962	19.072	20.7895	18.3806
P30536	TSPO	Translocator protein	2.03974	2.93057	+	+	+			7	2	9.5	11.822	P30536	20.8942	21.1696	20.8372	19.3611	18.6088	18.812
Q9P258	RCC2	Protein RCC2	2.03908	1.37044						5	4	7.9	22.07	Q9P258	21.2767	21.2634	21.2329	20.458	19.1428	18.0551
P62899	RPL31	60S ribosomal protein L31	2.03807	3.64013	+	+				32	9	52.8	85.525	P62899	26.6378	26.7827	26.5376	24.3865	24.5726	24.8848
Q14C86	GAPVD1	GTPase-activating protein and VPS9 domain-containing protein 1	2.02907	1.34092						6	5	3.7	30.738	Q14C86	20.6385	20.3142	20.7	18.1428	19.8741	17.5485
Q9Y4P3	TBL2	Transducin beta-like protein 2	2.0238	2.23392						8	4	13.2	48.359	Q9Y4P3	19.9906	21.1211	20.8522	18.3421	18.9016	18.6488
Q15005	SPCS2	Signal peptidase complex subunit 2	2.00706	1.73888						7	4	14.6	24.172	Q15005	20.6924	21.0747	20.9501	17.9029	19.5757	19.2175
Q8TDN6	BRIX1	Ribosome biogenesis protein BRX1 homolog	2.00584	0.666324						13	7	31.4	54.978	Q8TDN6	22.6909	22.9226	22.8171	18.8695	23.4354	20.1081
P62993	GRB2	Growth factor receptor-bound protein 2	1.99937	1.11718						7	3	13.4	17.648	P62993	20.8124	20.6334	20.7512	19.3751	19.7563	17.0675
O14818	PSMA7	Proteasome subunit alpha type-7	1.99873	2.51324						7	5	27	32.213	O14818;Q8TAA3	20.8844	21.2331	20.902	18.557	18.9138	19.5524
P25705	ATP5A1	ATP synthase subunit alpha, mitochondrial	1.99561	2.75567	+	+	+			107	30	60	323.31	P25705	27.6358	27.8008	27.7469	26.1413	25.2378	25.8176
Q14697	GANAB	Neutral alpha-glucosidase AB	1.99132	0.925193						13	8	10.7	53.779	Q14697	22.2994	21.9637	22.134	19.2269	22.1406	19.0556
Q9Y679	AUP1	Ancient ubiquitous protein 1	1.98965	2.43029			+			7	4	8.2	23.669	Q9Y679	20.5627	20.1515	20.3972	18.985	18.0056	18.1518
Q9UHB9	SRP68	Signal recognition particle subunit SRP68	1.97633	3.79814	+	+				10	7	15.5	74.854	Q9UHB9	21.2649	21.1217	21.1051	18.9275	19.2633	19.3719
Q9BRX2	PELO	Protein pelota homolog	1.96763	1.63118						6	3	8.6	17.973	Q9BRX2	19.2624	19.6343	19.6528	18.0463	16.4772	18.1231
CON__P08727	KRT19	Keratin, type I cytoskeletal 19	1.95729	2.70578						15	14	32.2	55.968	CON__P08727;P08727	21.6095	21.1241	21.4714	19.8894	19.3243	19.1196
P10620	MGST1	Microsomal glutathione S-transferase 1	1.95668	1.94892			+			10	2	18.1	27.555	P10620	21.7998	21.9836	22.5036	20.6773	19.3908	20.3489
P46779	RPL28	60S ribosomal protein L28	1.93581	2.40872						42	11	53.3	87.437	P46779	26.1381	25.9949	25.8707	23.5303	24.6166	24.0494
P11498	PC	Pyruvate carboxylase, mitochondrial	1.93536	1.49138						18	11	13.2	101.84	P11498	21.1316	20.949	21.094	18.5085	18.5406	20.3193
P62841	RPS15	40S ribosomal protein S15	1.92693	0.574668						11	4	36.6	95.066	P62841	24.1282	24.6825	24.6425	19.5956	24.1323	23.9445
Q9P2R7	SUCLA2	Succinyl-CoA ligase [ADP-forming] subunit beta, mitochondrial	1.91773	3.25264	+	+				9	6	11.4	35.138	Q9P2R7	20.7777	20.6722	20.7121	18.8843	19.082	18.4426
Q9BQ67	GRWD1	Glutamate-rich WD repeat-containing protein 1	1.91503	1.97835						3	2	5.4	10.974	Q9BQ67	20.3387	20.5051	20.1745	17.6089	18.7427	18.9217
Q7L576	CYFIP1	Cytoplasmic FMR1-interacting protein 1	1.91043	4.22746	+	+	+			10	6	5.1	39.895	Q7L576;Q96F07	20.9969	20.9004	20.8421	19.1344	19.0619	18.8118
Q3ZCQ8	TIMM50	Mitochondrial import inner membrane translocase subunit TIM50	1.9066	2.69153			+			5	3	10.2	23.084	Q3ZCQ8	21.3018	21.2211	20.919	18.7696	19.5582	19.3943
O75874	IDH1	Isocitrate dehydrogenase [NADP] cytoplasmic	1.88863	0.540946						24	12	36.2	96.05	O75874	22.7669	23.1391	23.4803	23.808	21.3906	18.5216
Q9UHQ9	CYB5R1	NADH-cytochrome b5 reductase 1	1.87711	2.21544						6	4	14.4	22.489	Q9UHQ9	20.1524	20.5956	20.6306	18.1323	18.4158	19.1991
O43396	TXNL1	Thioredoxin-like protein 1	1.87428	1.53247						6	3	18	21.157	O43396	19.9026	20.4493	20.4522	18.2308	19.3892	17.5613
Q53H96	PYCRL	Pyrroline-5-carboxylate reductase 3	1.87283	1.83254			+			6	3	12.8	20.27	Q53H96	19.7881	20.5845	20.3467	18.5224	17.6281	18.9503
Q14192	FHL2	Four and a half LIM domains protein 2	1.87022	2.04112						5	2	7.9	13.093	Q14192	20.2809	20.5178	20.3633	18.2548	18.0136	19.2829
P47813	EIF1AX	Eukaryotic translation initiation factor 1A, X-chromosomal	1.85143	2.0568						7	3	26.4	21.933	P47813;O14602	20.2583	20.0068	20.3324	18.5434	18.8761	17.6237
Q14432	PDE3A	cGMP-inhibited 3,5-cyclic phosphodiesterase A	1.85116	2.26404						5	3	3.6	20.456	Q14432	20.0625	20.5105	20.0733	18.858	17.8079	18.4268
P62826	RAN	GTP-binding nuclear protein Ran	1.84189	3.46919						55	11	43.1	261.28	P62826	27.4415	27.1518	27.1024	25.4864	25.5367	25.1469
Q00341	HDLBP	Vigilin	1.84061	0.985294						5	4	4.3	24.256	Q00341	20.2756	19.9662	20.8466	20.1295	17.3139	18.1232
P40938	RFC3	Replication factor C subunit 3	1.83704	2.88966						10	4	14.3	29.91	P40938	20.7894	20.8291	20.6664	18.932	18.5352	19.3066
Q9UBM7	DHCR7	7-dehydrocholesterol reductase	1.83113	1.60268			+			6	2	3.6	16.23	Q9UBM7	20.3842	20.2788	20.737	17.7157	19.4565	18.7344
P34931	HSPA1L	Heat shock 70 kDa protein 1-like	1.82243	1.5499			+			7	21	34.8	25.901	P34931	20.2339	20.5213	20.6484	17.5981	19.0575	19.2808
P17655	CAPN2	Calpain-2 catalytic subunit	1.81825	3.21828			+			3	3	4.3	17.132	P17655	19.5658	19.5014	19.5341	17.4777	18.0785	17.5903
P36776	LONP1	Lon protease homolog, mitochondrial	1.81017	1.99048						4	4	4.7	23.346	P36776	20.5005	20.3926	21.0753	19.4808	18.7093	18.3478
Q02878	RPL6	60S ribosomal protein L6	1.80514	1.5169						69	17	48.6	314.28	Q02878	26.2359	26.7802	26.4913	24.3494	25.7327	24.0098
P61247	RPS3A	40S ribosomal protein S3a	1.80234	4.11419						53	15	50.4	323.31	P61247	26.3146	26.3141	26.272	24.5846	24.6251	24.284
P62910	RPL32	60S ribosomal protein L32	1.79524	2.69041						27	10	59.3	80.997	P62910	25.905	25.9018	25.6969	24.3108	24.2505	23.5566
P08195	SLC3A2	4F2 cell-surface antigen heavy chain	1.78334	1.90527			+	+		56	22	42.7	308.12	P08195	26.027	26.5135	26.6234	24.8753	25.0655	23.8732
P26639	TARS	Threonine--tRNA ligase, cytoplasmic	1.77961	0.465334						27	16	22.7	135.58	P26639	23.1881	23.4679	23.2678	22.6998	23.6177	18.2674
Q16186	ADRM1	Proteasomal ubiquitin receptor ADRM1	1.77808	1.59894						5	2	7.6	12.244	Q16186	20.3977	20.1157	20.4402	19.5382	18.008	18.0731
O60716	CTNND1	Catenin delta-1	1.77636	1.54369						4	2	2.6	14.058	O60716	19.6066	21.1663	20.5337	18.1181	19.0256	18.8337
O75608	LYPLA1	Acyl-protein thioesterase 1	1.75233	2.51928						6	3	13.9	17.31	O75608	20.3219	20.3478	20.0957	18.2617	19.0241	18.2225
P62266	RPS23	40S ribosomal protein S23	1.75063	2.39199						27	5	29.4	41.036	P62266	25.503	25.609	25.6838	23.6994	24.4088	23.4357
P62195	PSMC5	26S protease regulatory subunit 8	1.74093	0.905106						6	6	20.7	94.809	P62195	22.2139	22.0122	21.9616	20.2071	21.9245	18.8333
Q9NUQ8	ABCF3	ATP-binding cassette sub-family F member 3	1.7227	3.29647						5	3	4.4	20.294	Q9NUQ8	20.1144	20.4797	20.3509	18.335	18.7043	18.7376
P17980	PSMC3	26S protease regulatory subunit 6A	1.71939	2.87798			+			4	3	8.2	31.303	P17980	20.1459	20.3327	20.2604	18.9423	18.2999	18.3387
P63167	DYNLL1	Dynein light chain 1, cytoplasmic	1.71286	0.964563						6	2	25.8	14.356	P63167;Q96FJ2	21.7722	21.5133	21.1847	19.0161	18.9112	21.4042
P62277	RPS13	40S ribosomal protein S13	1.71089	3.74939						38	12	58.3	154.85	P62277	27.0496	27.3154	26.8985	25.3159	25.3704	25.4445
Q15654	TRIP6	Thyroid receptor-interacting protein 6	1.70435	2.08863						7	3	10.7	31.288	Q15654	19.6029	20.1994	19.9449	17.8003	18.0304	18.8035
Q99829	CPNE1	Copine-1	1.70123	1.29875						4	3	8.8	91.85	Q99829	20.734	20.7673	20.4549	18.1936	20.1486	18.5104
P60228	EIF3E	Eukaryotic translation initiation factor 3 subunit E	1.69086	1.79188						6	5	11	28.098	P60228	20.1846	20.482	20.3676	18.9572	17.8352	19.1692
Q16740	CLPP	ATP-dependent Clp protease proteolytic subunit, mitochondrial	1.68992	1.98764						7	4	17.7	31.057	Q16740	20.2474	20.5991	20.876	19.3778	18.2785	18.9965
Q9NZB2	FAM120A	Constitutive coactivator of PPAR-gamma-like protein 1	1.68513	2.20069						9	6	7.7	38.766	Q9NZB2	19.9044	19.9825	20.0666	17.8606	18.9165	18.1209
P53680	AP2S1	AP-2 complex subunit sigma	1.669	4.53554						3	2	13.4	13.261	P53680	20.3302	20.4538	20.3401	18.7987	18.745	18.5735
Q96C36	PYCR2	Pyrroline-5-carboxylate reductase 2	1.66305	1.2014						8	3	12.2	30.762	Q96C36	19.9933	20.2266	19.5182	18.3987	19.2348	17.1154
P34932	HSPA4	Heat shock 70 kDa protein 4	1.66086	3.24116						9	7	9	35.246	P34932	20.4557	20.165	20.0207	18.7675	18.4508	18.4406
Q9Y5P6	GMPPB	Mannose-1-phosphate guanyltransferase beta	1.65825	1.49864						7	3	11.7	21.946	Q9Y5P6	20.5583	20.3796	20.5752	19.8623	18.3579	18.3181
Q9GZT3	SLIRP	SRA stem-loop-interacting RNA-binding protein, mitochondrial	1.64691	2.25891						6	3	34.9	19.529	Q9GZT3	20.5621	21.0155	20.6791	19.2407	19.4902	18.585
Q969S3	ZNF622	Zinc finger protein 622	1.64657	1.91368						7	4	11.1	29.269	Q969S3	19.5594	20.3093	20.1928	18.9705	18.0449	18.1065
P06733	ENO1	Alpha-enolase	1.6431	3.80235						196	32	65.7	323.31	P06733	30.2377	30.1234	30.0189	28.658	28.4826	28.3101
Q14974	KPNB1	Importin subunit beta-1	1.64109	2.45606			+	+		10	6	8.1	41.333	Q14974	20.8433	21.1996	21.5034	19.7835	19.1773	19.6623
Q9H0A0	NAT10	N-acetyltransferase 10	1.64054	1.53779						6	5	5.4	29.406	Q9H0A0	20.0257	20.4098	20.514	17.8037	18.813	19.4111
P51570	GALK1	Galactokinase	1.63771	1.65571			+			5	3	7.7	17.75	P51570	19.9184	19.9289	19.9925	17.4482	18.5104	18.968
Q08AE8	SPIRE1	Protein spire homolog 1	1.6312	1.84607						9	4	5.3	28.458	Q08AE8	20.2206	19.8627	20.7462	18.2548	18.4513	19.2298
P39656	DDOST	Dolichyl-diphosphooligosaccharide--protein glycosyltransferase 48 kDa subunit	1.63041	0.928324			+	+		11	6	12.9	39.835	P39656	20.7124	20.9584	21.0009	18.288	20.8812	18.6113
Q14166	TTLL12	Tubulin--tyrosine ligase-like protein 12	1.62882	1.67819						4	3	6.8	17.548	Q14166	20.7114	20.8211	20.0227	19.3542	18.1728	19.1417
Q8IVF2	AHNAK2	Protein AHNAK2	1.62873	1.86782			+			5	5	6.1	28.705	Q8IVF2	20.3027	19.9772	20.0657	19.2303	18.1865	18.0426
Q00610	CLTC	Clathrin heavy chain 1	1.61718	1.3899				+		58	30	23.4	323.31	Q00610	25.1955	25.4497	25.153	23.0189	24.7124	23.2154
P62424	RPL7A	60S ribosomal protein L7a	1.61514	2.60198						75	16	39.8	282.94	P62424	27.3809	27.3454	27.3415	25.5164	26.2179	25.4881
Q7L1Q6	BZW1	Basic leucine zipper and W2 domain-containing protein 1	1.61423	1.93015			+			9	5	9.3	27.718	Q7L1Q6	20.5398	20.6696	20.5125	18.7868	18.4335	19.6589
Q52LJ0	FAM98B	Protein FAM98B	1.60686	1.10387						7	3	11.2	23.005	Q52LJ0	20.7222	21.4376	20.7852	19.5933	20.3668	18.1642
P06576	ATP5B	ATP synthase subunit beta, mitochondrial	1.60596	1.87223						44	19	52.6	323.31	P06576	24.5502	24.5649	25.3844	22.7256	23.6075	23.3485
P62917	RPL8	60S ribosomal protein L8	1.60542	2.4968						46	13	50.6	113.36	P62917	26.0127	26.0638	26.0321	24.1583	24.9365	24.1975
Q9Y5A9	YTHDF2	YTH domain-containing family protein 2	1.59905	3.27987						10	4	8.1	30.733	Q9Y5A9	20.0768	19.9008	20.0683	18.7014	18.3305	18.2168
Q9UFC0	LRWD1	Leucine-rich repeat and WD repeat-containing protein 1	1.58108	1.39477				+		5	3	6.2	20.102	Q9UFC0	21.5252	21.5293	20.8176	19.3926	19.0967	20.6395
P62753	RPS6	40S ribosomal protein S6	1.57978	2.14395						33	8	26.1	145.03	P62753	24.8815	24.4939	24.6351	22.766	23.6709	22.8343
P52594	AGFG1	Arf-GAP domain and FG repeat-containing protein 1	1.5727	1.70894						4	2	6.6	12.251	P52594	20.0605	20.3938	19.6078	18.3413	19.0988	17.9039
Q9Y6A9	SPCS1	Signal peptidase complex subunit 1	1.56373	2.77305						5	2	31.4	13.451	Q9Y6A9	20.5902	20.6766	20.8667	19.5306	18.9439	18.9679
Q9Y281	CFL2	Cofilin-2	1.5553	2.74601						5	7	47	49.907	Q9Y281	21.2923	20.6211	20.7911	19.2566	19.464	19.3179
P07384	CAPN1	Calpain-1 catalytic subunit	1.55381	1.22348						10	6	7.8	36.839	P07384	19.774	20.161	20.153	17.3469	18.7876	19.2921
P53582	METAP1	Methionine aminopeptidase 1	1.54898	1.37433						4	2	6.2	11.57	P53582	19.9531	20.5828	20.2599	17.7826	18.9043	19.4619
P37108	SRP14	Signal recognition particle 14 kDa protein	1.54135	2.10511						32	9	66.2	142.11	P37108	25.3647	25.6228	25.4402	24.4774	23.4305	23.8959
Q9UBT2	UBA2	SUMO-activating enzyme subunit 2	1.53851	1.66856						5	4	5.2	23.171	Q9UBT2	20.4159	20.3319	20.5082	19.6897	18.3057	18.645
Q99623	PHB2	Prohibitin-2	1.53037	3.39373			+			39	16	56.2	285.79	Q99623	25.764	25.5466	25.7568	24.3246	24.2288	23.9229
O75845	SC5D	Lathosterol oxidase	1.52766	2.17029						8	3	7.7	16.874	O75845	20.0966	20.2421	20.1023	18.9632	18.8582	18.0366
P14618	PKM	Pyruvate kinase PKM	1.52666	2.7339					+	231	41	65.3	323.31	P14618	30.4674	30.3066	30.2263	29.182	28.7167	28.5216
Q9UL25	RAB21	Ras-related protein Rab-21	1.51521	0.760216						8	3	16.4	31.744	Q9UL25	20.5237	20.397	20.3146	17.2631	20.4266	18.9999
Q14152	EIF3A	Eukaryotic translation initiation factor 3 subunit A	1.50028	2.39581						5	3	2.5	17.891	Q14152	19.5883	19.8249	20.1652	17.9878	18.605	18.4849
P53992	SEC24C	Protein transport protein Sec24C	1.50011	1.34636						6	4	4.8	26.408	P53992	20.3406	20.1111	20.4074	18.2117	19.8101	18.3369
O95251	KAT7	Histone acetyltransferase KAT7	1.47977	0.876253						10	4	8.7	28.086	O95251	20.3666	20.2609	20.1518	19.6169	19.5095	17.2136
Q9Y230	RUVBL2	RuvB-like 2	1.47744	0.373379						15	7	21	44.823	Q9Y230	21.8353	20.8199	21.7204	17.6548	23.1142	19.1744
O00116	AGPS	Alkyldihydroxyacetonephosphate synthase, peroxisomal	1.46639	1.15868			+			7	5	11.7	34.303	O00116	20.4082	20.1581	21.1871	20.0842	18.908	18.3621
P62241	RPS8	40S ribosomal protein S8	1.46541	1.31404						33	10	39.4	115.46	P62241	25.6262	25.647	25.6887	23.6554	25.2324	23.6779
Q99729	HNRNPAB	Heterogeneous nuclear ribonucleoprotein A/B	1.45421	0.480649						9	4	12.7	41.132	Q99729	20.9651	21.5774	21.4868	18.4386	22.4839	18.7441
P83881	RPL36A	60S ribosomal protein L36a	1.44907	3.55632						24	6	36.8	39.738	P83881	24.1324	23.9697	24.1461	22.6114	22.8287	22.4608
P86791	CCZ1	Vacuolar fusion protein CCZ1 homolog	1.43851	0.844529						13	6	14.1	56.107	P86791;P86790	20.9666	21.36	21.0473	20.381	18.1259	20.5515
Q71UI9	H2AFV	Histone H2A.V	1.42864	0.293514						5	4	31.2	12.555	Q71UI9;P0C0S5	22.6228	22.8119	21.7168	18.1559	20.023	24.6867
P00558	PGK1	Phosphoglycerate kinase 1	1.42733	3.68822					+	87	24	57.1	323.31	P00558	27.6038	27.6233	27.6287	26.3878	26.1784	26.0076
Q9Y653	GPR56	G-protein coupled receptor 56	1.4246	1.33592						8	3	5.3	20.999	Q9Y653	19.5446	20.7443	19.9205	19.2376	18.6761	18.0219
Q9BY77	POLDIP3	Polymerase delta-interacting protein 3	1.42341	1.6296						10	6	20.2	40.848	Q9BY77	19.7832	20.1707	20.0967	18.0782	19.3375	18.3647
Q9NZI8	IGF2BP1	Insulin-like growth factor 2 mRNA-binding protein 1	1.41619	0.312394						23	9	19.6	59.307	Q9NZI8	22.853	22.6402	22.6744	17.6047	23.143	23.1713
Q9H4G0	EPB41L1	Band 4.1-like protein 1	1.41026	0.81429						6	4	6.8	33.384	Q9H4G0	20.5048	20.5345	20.2566	20.1489	17.4826	19.4336
O95817	BAG3	BAG family molecular chaperone regulator 3	1.40857	0.715342						10	6	11.7	35.48	O95817	19.8001	19.5925	19.6197	19.7421	18.4022	16.6422
P37802	TAGLN2	Transgelin-2	1.39981	0.34789						8	4	23.1	32.399	P37802	21.127	21.1574	21.87	18.4565	23.2847	18.2136
Q14847	LASP1	LIM and SH3 domain protein 1	1.39141	0.469035						16	7	29.1	51.858	Q14847	20.9333	20.7508	21.3142	22.1151	17.9644	18.7446
Q96A33	CCDC47	Coiled-coil domain-containing protein 47	1.38444	1.28076			+			4	3	6	19.27	Q96A33	19.9869	19.8395	19.6595	17.9049	19.4391	17.9887
P42285	SKIV2L2	Superkiller viralicidic activity 2-like 2	1.38355	1.86392						5	4	4.5	24.254	P42285	19.8454	19.9332	19.7818	17.9978	18.3155	19.0963
P49915	GMPS	GMP synthase [glutamine-hydrolyzing]	1.37171	4.5386						6	5	9.8	32.032	P49915	20.2157	20.156	20.0601	18.864	18.7239	18.7288
P00338	LDHA	L-lactate dehydrogenase A chain	1.3707	4.131						70	19	52.1	323.31	P00338	26.1957	26.4419	26.4146	24.932	25.013	24.9952
O14828	SCAMP3	Secretory carrier-associated membrane protein 3	1.36133	1.40323			+			4	3	17.3	30.594	O14828	19.9373	20.02	19.904	19.2686	17.7378	18.7709
P55072	VCP	Transitional endoplasmic reticulum ATPase	1.35643	0.492241						6	4	5.2	27.662	P55072	20.5609	20.9333	21.3807	21.6631	19.5579	17.5846
A6NDG6	PGP	Phosphoglycolate phosphatase	1.35396	3.26774						5	3	11.5	19.293	A6NDG6	20.4932	20.6246	20.6506	19.4297	19.0026	19.2742
P35998	PSMC2	26S protease regulatory subunit 7	1.35066	1.0048						8	6	14.8	37.032	P35998	20.8997	19.5627	19.6294	18.0901	19.5787	18.371
P61978	HNRNPK	Heterogeneous nuclear ribonucleoprotein K	1.34946	1.58544						54	19	49.5	323.31	P61978	26.9484	26.5744	26.6228	24.6755	25.9545	25.4672
Q9UGI8	TES	Testin	1.34793	0.878588						6	5	14	30.603	Q9UGI8	20.1234	19.9576	20.2082	18.4393	17.7017	20.1045
P07437	TUBB	Tubulin beta chain	1.34291	2.57737			+		+	119	19	52	323.31	P07437	29.0448	28.8719	29.2926	27.7679	27.9823	27.4305
Q15436	SEC23A	Protein transport protein Sec23A	1.33749	0.35797						6	4	6.7	31.26	Q15436	20.6444	21.5843	21.3878	22.9223	18.1884	18.4932
P27824	CANX	Calnexin	1.32019	0.789687						8	6	11.3	40.973	P27824	21.2793	22.4464	22.0748	19.2967	20.9095	21.6336
P42771	CDKN2A	Cyclin-dependent kinase inhibitor 2A	1.30682	2.05156						5	2	18.6	16.044	P42771	20.5564	19.7846	20.5402	19.1807	18.8344	18.9455
Q15029	EFTUD2	116 kDa U5 small nuclear ribonucleoprotein component	1.29667	1.85506					+	5	4	5.1	23.117	Q15029	19.9851	19.9763	20.4883	18.7996	18.4315	19.3285
P14625	HSP90B1	Endoplasmin	1.29518	2.62254						3	5	5.1	17.175	P14625	19.6684	19.6037	19.6848	18.0652	18.7072	18.2989
Q9H061	TMEM126A	Transmembrane protein 126A	1.28833	2.90139			+			7	4	21.5	23.472	Q9H061	20.0649	20.19	19.9902	18.5493	18.7712	19.0596
P62314	SNRPD1	Small nuclear ribonucleoprotein Sm D1	1.27829	0.714573						7	3	37	22.371	P62314	21.7212	21.7661	22.147	19.0237	21.683	21.0927
Q9NWW5	CLN6	Ceroid-lipofuscinosis neuronal protein 6	1.25635	1.39785						4	2	7.7	14.836	Q9NWW5	19.9353	20.1826	20.035	18.0686	18.8173	19.4981
Q00839	HNRNPU	Heterogeneous nuclear ribonucleoprotein U	1.25143	3.38889						77	20	26.9	236.55	Q00839	26.4317	26.3703	26.5155	25.0163	25.1617	25.3852
Q07020	RPL18	60S ribosomal protein L18	1.25099	2.92446						48	9	37.2	212.08	Q07020	27.6814	27.5558	27.2322	26.0986	26.3388	26.279
O43813	LANCL1	LanC-like protein 1	1.24042	2.46198						7	3	8.3	17.322	O43813	20.1311	19.9056	20.169	19.0035	19.0178	18.4631
P62854	RPS26	40S ribosomal protein S26	1.23619	2.11815						13	3	27	29.291	P62854;Q5JNZ5	25.1131	25.3473	24.8014	23.4679	24.0382	24.0472
P17844	DDX5	Probable ATP-dependent RNA helicase DDX5	1.22618	1.05538						39	18	34.7	127.22	P17844	23.9443	23.8187	24.8139	23.5546	23.2555	22.0882
Q02790	FKBP4	Peptidyl-prolyl cis-trans isomerase FKBP4	1.22587	1.43394						6	3	9.4	17.969	Q02790	19.9886	19.7675	20.8203	19.1728	19.2292	18.4968
P31948	STIP1	Stress-induced-phosphoprotein 1	1.2159	0.708065						6	5	8.8	33.914	P31948	20.4691	20.1947	19.7325	18.9919	20.1826	17.5742
P62249	RPS16	40S ribosomal protein S16	1.21016	2.8665						45	12	63	193.93	P62249	26.1516	26.4661	26.3184	24.8614	25.2607	25.1834
P63162	SNRPN	Small nuclear ribonucleoprotein-associated protein N	1.20474	0.622185						9	4	10	23.52	P63162;P14678	21.3392	21.5945	21.1049	18.4615	21.2944	20.6685
P00568	AK1	Adenylate kinase isoenzyme 1	1.19931	0.555902						7	4	23.7	25.392	P00568	21.4753	21.9919	22.0785	21.9028	21.23	18.815
Q9UNL4	ING4	Inhibitor of growth protein 4	1.19909	0.759419						4	3	10.4	17.817	Q9UNL4	20.3182	20.1233	20.3189	17.8017	20.307	19.0544
P23246	SFPQ	Splicing factor, proline- and glutamine-rich	1.19704	2.40073						51	19	31	304.15	P23246	24.8497	24.8874	24.974	23.4752	24.0993	23.5454
P27348	YWHAQ	14-3-3 protein theta	1.19176	1.22888						7	6	28.6	25.994	P27348	19.6599	19.5495	19.691	17.5373	18.8343	18.9535
Q09666	AHNAK	Neuroblast differentiation-associated protein AHNAK	1.17851	0.374128						22	16	12.9	97.581	Q09666	23.2237	23.0318	22.9279	23.1904	19.2475	23.2099
Q13155	AIMP2	Aminoacyl tRNA synthase complex-interacting multifunctional protein 2	1.17348	0.811156						9	4	16.9	25.613	Q13155	19.6532	20.3759	20.2982	19.748	19.3611	17.6976
O43795	MYO1B	Unconventional myosin-Ib	1.16216	2.20997						11	7	5.9	41.157	O43795	20.2734	20.3959	19.9231	19.113	19.2804	18.7127
Q9C0B7	TANGO6	Transport and Golgi organization protein 6 homolog	1.15909	0.616986						8	4	4.1	27.339	Q9C0B7	20.1549	20.7512	19.9176	20.4578	19.2194	17.6693
P62847	RPS24	40S ribosomal protein S24	1.15678	1.73368						29	6	36.1	93.925	P62847	24.6592	24.6745	24.9685	23.2257	24.1647	23.4415
P63092	GNAS	Guanine nucleotide-binding protein G(s) subunit alpha isoforms short	1.14983	1.28479						4	3	7.6	14.567	P63092;Q5JWF2	19.8103	20.1509	19.654	18.6687	18.0691	19.4279
P13637	ATP1A3	Sodium/potassium-transporting ATPase subunit alpha-3	1.13124	1.16813						4	3	3.6	17.559	P13637;P05023	19.8992	19.7878	19.8918	17.906	18.8065	19.4726
P19388	POLR2E	DNA-directed RNA polymerases I, II, and III subunit RPABC1	1.12267	1.61466					+	4	2	9	14.137	P19388	19.9969	20.4143	19.6096	18.4495	19.1146	19.0886
CON__P08729	KRT7	Keratin, type II cytoskeletal 7	1.11552	3.82282						117	37	58.8	323.31	CON__P08729	28.5539	28.3289	28.5383	27.3022	27.3567	27.4157
Q9ULX3	NOB1	RNA-binding protein NOB1	1.10948	1.51235						6	3	8	18.961	Q9ULX3	20.7393	20.5169	20.6423	18.8809	19.6929	19.9962
P82930	MRPS34	28S ribosomal protein S34, mitochondrial	1.10378	1.96584						5	3	13.3	17.955	P82930	19.3329	19.6381	19.5411	18.8491	18.2465	18.1051
P50914	RPL14	60S ribosomal protein L14	1.10025	1.47648						23	4	18.1	33.919	P50914	24.7818	25.0038	24.9969	23.3024	24.4578	23.7215
P24539	ATP5F1	ATP synthase F(0) complex subunit B1, mitochondrial	1.09191	1.76671			+			6	3	14.1	19.756	P24539	19.2853	19.1903	19.1268	17.6473	18.0838	18.5956
Q13310	PABPC4	Polyadenylate-binding protein 4	1.07637	1.16895						2	3	6.4	11.739	Q13310	20.2893	20.6531	20.5044	18.9162	20.2416	19.0598
P61254	RPL26	60S ribosomal protein L26	1.0668	2.80575						53	13	49.7	100.38	P61254	26.2426	26.2761	26.0776	25.3637	24.9343	25.098
Q14103	HNRNPD	Heterogeneous nuclear ribonucleoprotein D0	1.04359	1.99663					+	26	9	28.7	110.4	Q14103	23.9516	24.1949	24.0363	22.5879	23.2678	23.1963
P62316	SNRPD2	Small nuclear ribonucleoprotein Sm D2	1.04168	2.03772						3	2	13.6	12.212	P62316	20.2051	20.5346	20.7304	19.3322	19.2505	19.7624
P37837	TALDO1	Transaldolase	1.02192	0.542822						5	3	9.5	18.546	P37837	20.4255	20.254	20.7849	18.353	18.9872	21.0584
P51571	SSR4	Translocon-associated protein subunit delta	1.01948	2.9364			+			20	5	36.4	47.133	P51571	23.5225	23.1602	23.2466	22.2019	22.3956	22.2734
Q9BQE3	TUBA1C	Tubulin alpha-1C chain	0.98547	2.8444					+	112	20	47.4	323.31	Q9BQE3;P68363;Q71U36;Q13748;Q9NY65;Q6PEY2	28.4812	28.4283	28.3517	27.6298	27.4588	27.2162
Q9NXG2	THUMPD1	THUMP domain-containing protein 1	0.969713	1.17656						3	2	6.8	31.776	Q9NXG2	19.1488	19.2086	19.2358	18.7052	17.4624	18.5165
P84103	SRSF3	Serine/arginine-rich splicing factor 3	0.967124	0.468537						11	5	33.5	41.04	P84103	21.6144	21.7841	21.8553	21.7925	21.5516	19.0082
Q658Y4	FAM91A1	Protein FAM91A1	0.953449	1.98398						6	3	3.2	18.285	Q658Y4	19.2699	19.4585	18.9169	17.9888	18.4019	18.3942
Q15149	PLEC	Plectin	0.937739	0.872963						103	58	14.9	323.31	Q15149	25.0525	25.0957	25.1273	24.4053	24.866	23.1911
P43034	PAFAH1B1	Platelet-activating factor acetylhydrolase IB subunit alpha	0.936115	0.877004						7	5	15.4	56.971	P43034	19.8286	19.837	20.0696	18.2083	18.8294	19.8891
P60866	RPS20	40S ribosomal protein S20	0.918995	1.6198						27	4	23.5	69.702	P60866	25.4968	25.5681	25.5345	25.0053	24.712	24.1252
CON__P05787	KRT8	Keratin, type II cytoskeletal 8	0.894307	1.85801						160	38	72.9	323.31	CON__P05787;P05787	29.5268	29.3424	29.441	28.1285	28.7514	28.7474
P84085	ARF5	ADP-ribosylation factor 5	0.884598	1.08842						7	8	52.2	20.009	P84085	19.5446	19.0734	19.3672	17.7835	19.0071	18.5408
A0FGR8	ESYT2	Extended synaptotagmin-2	0.883324	0.82809						8	3	3.5	18.241	A0FGR8	19.3325	19.2293	19.2958	19.3666	18.104	17.7371
Q14195	DPYSL3	Dihydropyrimidinase-related protein 3	0.826701	0.488908						7	5	12.3	26.62	Q14195	20.219	20.1012	20.5765	18.6481	20.912	18.8566
Q99832	CCT7	T-complex protein 1 subunit eta	0.814717	0.860848						45	16	37	231.68	Q99832	24.6182	24.6365	25.4296	23.4232	24.202	24.6151
P30044	PRDX5	Peroxiredoxin-5, mitochondrial	0.804101	0.191992						19	7	37.4	63.086	P30044	22.98	23.5176	23.74	24.0509	19.4346	24.3398
P27708	CAD	CAD protein	0.794859	0.908921						6	5	2.3	33.006	P27708	17.9497	18.2742	18.521	17.2189	18.1843	16.9572
P25490	YY1	Transcriptional repressor protein YY1	0.779971	1.51456						8	4	7.5	25.288	P25490;Q96MM3;O15391	20.3406	19.9893	20.1722	19.2804	19.8021	19.0797
Q8WYH8	ING5	Inhibitor of growth protein 5	0.77674	1.27015						6	3	11.7	19.196	Q8WYH8	20.2714	20.1113	19.9076	18.8513	19.7755	19.3333
Q9BR76	CORO1B	Coronin-1B	0.741027	0.834613						6	3	10.8	17.649	Q9BR76	19.7795	19.6296	19.4651	19.6749	18.6086	18.3676
P61927	RPL37	60S ribosomal protein L37	0.731204	2.13923						9	3	26.8	18.868	P61927	22.284	22.5808	22.4292	21.745	21.8763	21.479
P36578	RPL4	60S ribosomal protein L4	0.730497	0.713164						65	17	34.9	236.33	P36578	27.0649	26.8322	26.7718	25.8202	27.0681	25.589
CON__Q04695	KRT17	Keratin, type I cytoskeletal 17	0.72611	2.7942						112	31	57.9	323.31	CON__Q04695;Q04695	28.1744	27.9265	27.9773	27.2134	27.2755	27.411
Q92878	RAD50	DNA repair protein RAD50	0.710501	0.297067						5	5	3.8	27.4	Q92878	19.0482	19.2775	19.113	18.0757	16.9686	20.2628
P30050	RPL12	60S ribosomal protein L12	0.69702	1.97838						18	5	34.5	86.057	P30050	25.5788	25.445	25.0973	24.7785	24.5911	24.6605
Q9UHD8	2009-09-01	Septin-9	0.685427	0.704159						7	5	8	29.675	Q9UHD8	19.4206	19.4199	19.279	19.557	18.3888	18.1175
P18621	RPL17	60S ribosomal protein L17	0.682375	1.19783						40	10	43.5	95.634	P18621	26.28	26.3144	26.2537	26.0226	25.1056	25.6728
O75821	EIF3G	Eukaryotic translation initiation factor 3 subunit G	0.656114	0.466684						6	2	6.9	14.342	O75821	19.3436	20.005	20.2586	20.1056	19.3044	18.2288
Q6DKI1	RPL7L1	60S ribosomal protein L7-like 1	0.651571	1.47024						5	2	8.5	14.228	Q6DKI1	20.0329	20.6783	20.44	19.8377	19.7886	19.5703
P50995	ANXA11	Annexin A11	0.649564	0.970164						5	3	7.9	18.094	P50995	19.0406	19.2436	19.1557	19.0892	18.0534	18.3486
P11172	UMPS	Uridine 5-monophosphate synthase	0.643183	0.535524						5	3	7.9	18.729	P11172	18.8746	19.1407	20.1115	18.9526	18.0048	19.2398
O60749	SNX2	Sorting nexin-2	0.63485	0.555242						6	4	8.7	24.351	O60749	19.4977	19.681	19.6711	19.1857	19.7331	18.0264
P45880	VDAC2	Voltage-dependent anion-selective channel protein 2	0.634489	1.06784						21	6	24.5	94.557	P45880	23.8869	24.1162	23.9738	23.8207	22.8817	23.3711
P46782	RPS5	40S ribosomal protein S5	0.629946	0.221027						15	5	27	32.407	P46782	21.3984	21.9873	21.5017	22.2742	21.9068	18.8166
Q5VTE0	EEF1A1P5	Putative elongation factor 1-alpha-like 3	0.599853	1.36069						106	17	41.1	243.52	Q5VTE0;P68104	28.2526	28.4181	28.4578	28.1665	27.6167	27.5458
Q9BUJ2	HNRNPUL1	Heterogeneous nuclear ribonucleoprotein U-like protein 1	0.594918	0.461238						6	4	5.8	23.565	Q9BUJ2	19.5077	19.1718	19.6074	17.7752	19.168	19.5589
Q9NQ55	PPAN	Suppressor of SWI4 1 homolog	0.574686	0.972597						6	4	8.9	24.758	Q9NQ55	19.1426	19.3195	18.9257	19.0456	18.2081	18.4101
P05783	KRT18	Keratin, type I cytoskeletal 18	0.570337	1.68124						146	32	72.6	323.31	P05783	28.5615	28.2755	28.4915	27.6221	28.0429	27.9525
P08708	RPS17	40S ribosomal protein S17	0.570099	0.144721						9	2	23.7	61.94	P08708	21.775	21.9829	21.5936	22.5565	22.7849	18.2997
Q8N1F7	NUP93	Nuclear pore complex protein Nup93	0.557654	2.1984						11	5	5.4	30.298	Q8N1F7	19.9155	19.6667	19.8103	19.1057	19.2372	19.3766
O14744	PRMT5	Protein arginine N-methyltransferase 5	0.515765	0.286461						4	2	3.1	11.844	O14744	19.3268	19.2097	18.9106	18.2544	20.0188	17.6266
P48960	CD97	CD97 antigen	0.510192	0.192314						10	6	10.5	60.573	P48960	21.3436	21.6523	21.4908	18.9698	21.8158	22.1705
P13639	EEF2	Elongation factor 2	0.500247	1.1766						86	29	35.2	298.07	P13639	25.6376	25.6372	25.8046	25.3363	25.4296	24.8127
P35232	PHB	Prohibitin	0.497802	1.01595						34	12	53.3	184.05	P35232	23.7036	24.024	23.9832	22.9967	23.5579	23.6627
P55884	EIF3B	Eukaryotic translation initiation factor 3 subunit B	0.490081	2.18416						25	8	13.1	63.79	P55884	22.4835	22.3972	22.6866	21.9735	22.0165	22.107
Q9Y266	NUDC	Nuclear migration protein nudC	0.482126	0.251439						2	1	4.5	6.1868	Q9Y266	19.4987	19.887	19.83	18.0201	20.6122	19.137
P62750	RPL23A	60S ribosomal protein L23a	0.476679	1.31032						62	14	52.6	179.66	P62750	26.3311	26.2395	26.1848	25.92	25.9594	25.446
Q8WWC4	C2orf47	Uncharacterized protein C2orf47, mitochondrial	0.473262	1.64859						5	3	9.6	18.615	Q8WWC4	19.1363	18.7703	19.1338	18.5205	18.4678	18.6325
P68371	TUBB4B	Tubulin beta-4B chain	0.455632	0.637555						37	18	48.1	220.37	P68371	26.1501	26.0117	26.3017	26.0996	25.9111	25.0859
Q96CS3	FAF2	FAS-associated factor 2	0.422597	0.554638						5	4	10.3	24.68	Q96CS3	19.0609	19.5052	19.2387	19.3674	18.2886	18.881
Q12797	ASPH	Aspartyl/asparaginyl beta-hydroxylase	0.388086	0.919854						5	3	7.1	42.594	Q12797	19.9533	20.0375	20.2436	20.0267	19.6178	19.4258
P30041	PRDX6	Peroxiredoxin-6	0.372656	1.55105						29	11	55.8	168.48	P30041	24.6793	24.9398	24.7201	24.2617	24.4442	24.5153
P02545	LMNA	Prelamin-A/C	0.364543	0.515999						130	40	59	323.31	P02545	26.6007	26.4414	26.4459	26.6569	26.139	25.5986
P11940	PABPC1	Polyadenylate-binding protein 1	0.335125	0.0828212						14	6	10.2	42.913	P11940	21.7314	22.5786	21.986	23.0575	23.2849	18.9483
Q15833	STXBP2	Syntaxin-binding protein 2	0.330387	0.469487						3	2	3.7	11.458	Q15833	19.5957	19.749	18.9218	18.762	19.1984	19.3149
P29692	EEF1D	Elongation factor 1-delta	0.319297	0.0583441						16	6	29.5	220.77	P29692	22.7923	21.6473	22.0955	18.1555	24.0838	23.3378
O94906	PRPF6	Pre-mRNA-processing factor 6	0.307642	0.390017						5	4	4.6	22.29	O94906	18.9362	18.7725	18.9035	18.4912	18.0329	19.1652
P29372	MPG	DNA-3-methyladenine glycosylase	0.306632	0.150621						4	3	13.1	17.248	P29372	20.3439	19.9577	18.3794	18.3297	19.7886	19.6428
O95163	IKBKAP	Elongator complex protein 1	0.268384	0.303374						4	3	3.8	22.404	O95163	19.1793	19.1576	19.2246	19.5618	18.8753	18.3192
Q15942	ZYX	Zyxin	0.261639	0.148873						6	4	10	26.997	Q15942	19.6628	20.2196	19.8788	18.7361	20.8738	19.3665
P47914	RPL29	60S ribosomal protein L29	0.248611	0.408969						18	4	22.6	23.905	P47914	25.5751	24.7814	25.1301	25.0968	24.95	24.6939
Q92945	KHSRP	Far upstream element-binding protein 2	0.24802	0.112802						6	3	5.5	19.059	Q92945	19.0731	19.1135	18.9942	17.6364	20.3308	18.4695
P09382	LGALS1	Galectin-1	0.190976	0.0282764						5	4	26.7	23.354	P09382	20.631	22.5327	22.3919	23.073	17.3735	24.5362
P63173	RPL38	60S ribosomal protein L38	0.170514	0.447631						21	7	52.9	53.187	P63173	24.8575	25.3235	25.0466	24.7235	25.024	24.9686
P46783	RPS10	40S ribosomal protein S10	0.153866	0.0330489						12	5	33.9	40.064	P46783;Q9NQ39	22.4482	23.5297	22.0039	23.8176	24.1979	19.5047
P53396	ACLY	ATP-citrate synthase	0.130821	0.0953599						64	29	31	291.43	P53396	24.9569	24.4542	24.1045	23.7317	25.1735	24.2179
Q96EE3	SEH1L	Nucleoporin SEH1	0.110844	0.0695455						3	3	8.3	18.122	Q96EE3	19.3673	19.2218	19.3859	20.0945	18.189	19.3589
Q15126	PMVK	Phosphomevalonate kinase	0.10722	0.0835906						3	3	16.7	30.129	Q15126	18.7857	18.9387	18.9376	18.5019	19.6626	18.1758
Q15397	KIAA0020	Pumilio domain-containing protein KIAA0020	0.0926317	0.0354793						3	2	2.5	10.837	Q15397	18.88	18.8834	18.9658	17.9927	17.8765	20.5821
Q96N66	MBOAT7	Lysophospholipid acyltransferase 7	0.0917555	0.13372						4	2	5.1	14.331	Q96N66	18.5459	18.567	18.3577	18.5363	17.9243	18.7346
P18077	RPL35A	60S ribosomal protein L35a	0.0798594	0.917951						23	9	42.7	84.254	P18077	23.5309	23.6329	23.6171	23.5645	23.4906	23.4862
P48730	CSNK1D	Casein kinase I isoform delta	0.0728683	0.0349827						5	2	6	12.414	P48730;P49674	19.4409	18.9975	18.9601	20.3652	18.7816	18.0331
Q8TED1	GPX8	Probable glutathione peroxidase 8	0.0647806	0.0706298						7	3	15.3	20.773	Q8TED1	19.7368	19.7349	19.5167	20.2222	19.3144	19.2574
Q9P035	HACD3	Very-long-chain (3R)-3-hydroxyacyl-CoA dehydratase 3	0.0533473	0.0981155						4	2	4.1	12.209	Q9P035	19.3903	19.562	19.0834	19.2953	19.5249	19.0555
P10909	CLU	Clusterin	0.048687	0.0116747						15	7	17.6	57.679	P10909	20.5921	20.66	20.5099	18.1087	22.8711	20.6361
Q9NX63	CHCHD3	MICOS complex subunit MIC19	0.00035731	0.000178866						8	3	14.1	21.419	Q9NX63	19.5049	19.3477	19.0943	19.6235	20.2366	18.0857
O60264	SMARCA5	SWI/SNF-related matrix-associated actin-dependent regulator of chromatin subfamily A member 5	-0.0117035	0.0109069						9	6	6.1	37.033	O60264	18.7438	18.5808	19.1538	18.5531	18.5031	19.4573
P61981	YWHAG	14-3-3 protein gamma	-0.0139866	0.0225355						7	7	25.1	23.962	P61981;P31946	19.0323	18.5579	18.5649	18.9951	18.6575	18.5446
P46977	STT3A	Dolichyl-diphosphooligosaccharide--protein glycosyltransferase subunit STT3A	-0.0145874	0.00805992						4	3	4.1	18.011	P46977	18.9336	18.9485	19.2095	17.983	19.1384	20.014
Q9H0D6	XRN2	5-3 exoribonuclease 2	-0.0153001	0.0233335						5	3	4	20.794	Q9H0D6	19.6979	19.3097	19.2369	19.27	19.2584	19.762
P11021	HSPA5	78 kDa glucose-regulated protein	-0.018158	0.0526419						88	27	47.1	323.31	P11021	25.882	25.8343	25.9091	25.7365	25.822	26.1214
P23526	AHCY	Adenosylhomocysteinase	-0.0494938	0.122525						34	10	25.7	254.08	P23526	23.8313	23.8091	24.1335	23.8045	23.9546	24.1634
O43175	PHGDH	D-3-phosphoglycerate dehydrogenase	-0.0673192	0.143238						31	11	22.9	142.34	O43175	24.1981	23.9882	24.2496	24.4743	23.9381	24.2254
P12429	ANXA3	Annexin A3	-0.0976842	0.142297						4	3	8.7	17.643	P12429	18.6078	19.3119	18.5511	19.0409	18.9241	18.7988
P26373	RPL13	60S ribosomal protein L13	-0.136553	0.243904						51	15	48.3	316.84	P26373	25.0946	24.8596	25.0503	25.5557	24.9126	24.9459
Q96T76	MMS19	MMS19 nucleotide excision repair protein homolog	-0.180247	0.280669						4	3	3	20.384	Q96T76	18.3426	18.3413	18.4967	18.7253	18.0794	18.9166
Q8NBJ5	COLGALT1	Procollagen galactosyltransferase 1	-0.216305	0.15503						4	2	2.6	10.931	Q8NBJ5	18.7394	18.4987	18.7515	19.9102	18.369	18.3594
O15145	ARPC3	Actin-related protein 2/3 complex subunit 3	-0.277482	0.229834						26	8	42.7	100.05	O15145	23.6746	23.7546	23.2482	23.0892	24.6328	23.7879
Q9NXH9	TRMT1	tRNA (guanine(26)-N(2))-dimethyltransferase	-0.307107	0.57895						4	4	6.4	24.519	Q9NXH9	17.9126	17.9131	17.8009	18.4969	17.7266	18.3244
P26641	EEF1G	Elongation factor 1-gamma	-0.318342	0.678564						24	11	27.2	79.242	P26641	23.5711	23.3265	23.4596	23.9574	23.3689	23.986
P21796	VDAC1	Voltage-dependent anion-selective channel protein 1	-0.32118	0.20389						28	10	50.9	78.45	P21796	23.05	22.8986	22.9564	23.9937	23.7928	22.0821
P84098	RPL19	60S ribosomal protein L19	-0.326249	0.551804						25	6	23	44.661	P84098	24.1444	23.7794	23.6214	24.2221	24.5142	23.7877
Q9H3K6	BOLA2	BolA-like protein 2	-0.450858	0.873146						11	4	50	86.274	Q9H3K6	22.4241	22.0822	22.6636	23.0862	22.925	22.5113
Q9P202	DFNB31	Whirlin	-0.452297	0.611124						3	3	3.9	24.179	Q9P202	18.7029	18.1689	18.1292	18.9374	19.1696	18.2509
P06748	NPM1	Nucleophosmin	-0.4792	0.666815						26	8	26.5	168.51	P06748	24.1073	23.4616	23.8341	24.6569	23.7646	24.4192
P08670	VIM	Vimentin	-0.497872	0.879803						202	47	84.5	323.31	P08670	28.1722	27.8201	27.8352	28.017	28.4669	28.8372
P23528	CFL1	Cofilin-1	-0.513697	0.808472						38	12	61.4	301.81	P23528	26.796	26.5175	26.6648	27.4788	27.4323	26.6084
P29401	TKT	Transketolase	-0.585702	5.31561						73	24	40.3	323.31	P29401	25.0074	25.0414	25.0327	25.5969	25.6414	25.6002
P83731	RPL24	60S ribosomal protein L24	-0.628721	1.13829						21	6	29.3	64.112	P83731	24.0993	23.7132	24.2025	25.0173	24.282	24.602
P08238	HSP90AB1	Heat shock protein HSP 90-beta	-0.698653	1.94272						115	28	37	323.31	P08238	26.6585	26.4547	26.5813	27.4608	26.9784	27.3513
P62851	RPS25	40S ribosomal protein S25	-0.699626	0.62836						18	5	29.6	31.534	P62851	23.5696	23.649	23.827	25.3711	23.841	23.9325
P07900	HSP90AA1	Heat shock protein HSP 90-alpha	-0.731513	2.04079						37	26	34.7	154.62	P07900	24.111	24.2277	24.2271	25.2189	24.7534	24.7881
P10809	HSPD1	60 kDa heat shock protein, mitochondrial	-0.737388	2.70393						64	21	38.6	286.63	P10809	24.9898	24.7652	24.9377	25.7634	25.4978	25.6437
Q9Y3U8	RPL36	60S ribosomal protein L36	-0.830528	2.24328						21	4	21	56.409	Q9Y3U8	24.49	24.4158	24.5413	25.0287	25.5359	25.3741
P33316	DUT	Deoxyuridine 5-triphosphate nucleotidohydrolase, mitochondrial	-0.867249	0.361042						10	4	20.2	28.48	P33316	20.6793	21.6667	21.3769	22.8832	23.2381	20.2034
P21333	FLNA	Filamin-A	-0.894051	1.20958						125	49	24	323.31	P21333	24.9957	25.0873	25.2324	26.679	25.6928	25.6258
Q13347	EIF3I	Eukaryotic translation initiation factor 3 subunit I	-0.949317	0.466863						17	8	34.5	95.209	Q13347	21.2153	22.0282	20.811	20.8131	22.5176	23.5717
P31153	MAT2A	S-adenosylmethionine synthase isoform type-2	-0.961007	1.5761						15	5	12.4	37.303	P31153	20.452	21.2022	20.7866	21.5581	21.6397	22.126
P04792	HSPB1	Heat shock protein beta-1	-0.995568	2.63845						56	14	84.9	323.31	P04792	25.6728	25.6377	25.425	26.7121	26.6781	26.3319
Q16778	HIST2H2BE	Histone H2B type 2-E	-1.01044	1.41981						49	6	46.8	122.93	Q16778;P33778;P23527;P06899	28.07	27.8448	27.5332	28.2633	28.9711	29.245
P09496	CLTA	Clathrin light chain A	-1.01085	2.66974						6	3	10.9	18.051	P09496	20.7792	20.8909	20.458	21.7552	21.8044	21.6011
P63104	YWHAZ	14-3-3 protein zeta/delta	-1.03429	2.27948						18	7	29.4	63.188	P63104	22.8055	22.8992	22.9141	23.9842	23.5567	24.1808
P62906	RPL10A	60S ribosomal protein L10a	-1.04262	0.791835						8	4	24	26.045	P62906	21.7818	21.7002	21.4381	21.9099	23.8619	22.2762
P61353	RPL27	60S ribosomal protein L27	-1.05602	3.41225						35	7	45.6	65.737	P61353	24.6436	24.5958	24.4995	25.5879	25.5163	25.8027
Q16555	DPYSL2	Dihydropyrimidinase-related protein 2	-1.09511	0.393815						9	5	13.3	31.578	Q16555	21.0984	22.1629	20.7054	20.2744	23.1373	23.8404
P07737	PFN1	Profilin-1	-1.11906	1.11502						13	7	55	46.413	P07737	21.4101	22.0368	21.8515	23.6429	22.8723	22.1403
P38646	HSPA9	Stress-70 protein, mitochondrial	-1.11941	4.17082						75	26	43.2	243.36	P38646	24.2965	24.1483	24.1755	25.4182	25.2668	25.2936
P62269	RPS18	40S ribosomal protein S18	-1.12636	2.65503						30	8	43.4	96.021	P62269	23.2412	22.9196	22.9389	24.3899	23.9685	24.1204
P35080	PFN2	Profilin-2	-1.17125	1.27417						6	3	20.7	35.196	P35080	20.633	21.5381	21.5816	22.9767	22.3455	21.9441
P05161	ISG15	Ubiquitin-like protein ISG15	-1.36363	1.70827						14	4	30.9	57.974	P05161	22.3473	21.4817	22.0577	23.7267	23.4038	22.8471
P05387	RPLP2	60S acidic ribosomal protein P2	-1.4246	2.59581						22	5	76.5	175.69	P05387	23.8083	23.7707	23.3945	25.2842	24.7548	25.2084
P42766	RPL35	60S ribosomal protein L35	-1.44235	2.74734						23	5	33.3	132	P42766	25.9133	25.3173	25.4114	26.9803	26.8867	27.102
P52895	AKR1C2	Aldo-keto reductase family 1 member C2	-1.44704	1.45649						13	6	26.9	38.52	P52895	21.7517	22.1673	21.7288	23.4288	24.0351	22.525
P21266	GSTM3	Glutathione S-transferase Mu 3	-1.45246	2.81292						9	5	29.8	72.033	P21266	21.8026	22.3514	21.9381	23.302	23.6004	23.547
P39019	RPS19	40S ribosomal protein S19	-1.50473	4.4081						25	9	45.5	65.12	P39019	22.572	22.7786	22.6152	24.2142	24.0745	24.1912
Q99873	PRMT1	Protein arginine N-methyltransferase 1	-1.51606	1.36785						16	8	24.4	51.216	Q99873	21.521	23.1458	22.2241	23.3889	23.9545	24.0957
P80723	BASP1	Brain acid soluble protein 1	-1.54424	2.59103						16	6	48	39.713	P80723	20.0277	20.3076	19.8515	21.2311	21.7812	21.8072
Q8NC51	SERBP1	Plasminogen activator inhibitor 1 RNA-binding protein	-1.71068	0.723159						5	3	10.5	17.218	Q8NC51	20.2358	18.6997	19.4327	21.7151	22.5355	19.2497
P26447	S100A4	Protein S100-A4	-1.71661	3.28708						10	4	35.6	28.775	P26447	21.6013	22.1126	22.002	23.6697	23.4955	23.7006
P16401	HIST1H1B	Histone H1.5	-1.73458	1.51063						9	7	29.2	31.372	P16401	22.6946	21.3569	23.0875	24.1532	23.9498	24.2398
P04406	GAPDH	Glyceraldehyde-3-phosphate dehydrogenase	-1.78186	2.72034						41	12	46.6	117.22	P04406	24.5824	24.4158	24.4009	25.8245	26.6486	26.2716
P07910	HNRNPC	Heterogeneous nuclear ribonucleoproteins C1/C2	-1.86137	3.59981						16	5	18	42.713	P07910	22.4806	22.1736	22.461	24.4452	24.0531	24.201
P07355	ANXA2	Annexin A2	-1.8782	2.64928						86	20	46.3	287.73	P07355;A6NMY6	25.3666	25.5875	25.8567	27.9032	27.4297	27.1125
P22392	NME2	Nucleoside diphosphate kinase B	-1.97685	3.47234	+					15	8	55.3	24.137	P22392;O60361	22.0779	22.1978	21.9167	23.7647	24.2929	24.0655
P00492	HPRT1	Hypoxanthine-guanine phosphoribosyltransferase	-2.00207	2.74951	+					21	9	47.7	78.498	P00492	23.8002	23.7898	23.7318	25.2801	26.2081	25.8397
P15531	NME1	Nucleoside diphosphate kinase A	-2.02764	3.75676	+					34	9	64.5	80.593	P15531	23.4375	23.6047	23.1505	25.4769	25.285	25.5137
P61769	B2M	Beta-2-microglobulin	-2.05214	2.05416						3	2	16.8	12.601	P61769	20.9273	20.9716	20.9222	23.8503	22.61	22.5172
Q99878	HIST1H2AJ	Histone H2A type 1-J	-2.09787	1.34763						31	6	58.6	318.52	Q99878;Q96KK5;Q9BTM1;P20671;P0C0S8;Q16777;Q6FI13;Q93077;Q7L7L0;P04908;P16104;Q96QV6	27.5418	26.899	25.5494	28.2286	28.4423	29.6129
P22626	HNRNPA2B1	Heterogeneous nuclear ribonucleoproteins A2/B1	-2.2075	2.753	+					14	6	22.1	38.007	P22626	21.47	21.4431	21.1903	23.697	23.9952	23.0338
P14923	JUP	Junction plakoglobin	-2.24564	3.93849	+					20	9	15.2	64.794	P14923	21.5588	21.3337	21.757	23.7686	23.9569	23.661
P22234	PAICS	Multifunctional protein ADE2	-2.26789	2.24706	+					13	6	12	48.322	P22234	20.4832	20.123	21.1005	23.1878	23.098	22.2245
P14174	MIF	Macrophage migration inhibitory factor	-2.30228	3.35291	+					86	6	48.7	244.61	P14174	27.6806	27.4239	27.8228	29.5965	30.2134	30.0243
Q06830	PRDX1	Peroxiredoxin-1	-2.3675	2.58935	+					53	13	50.3	86.493	Q06830	26.2496	26.6305	26.7375	29.3013	29.1469	28.2719
P10599	TXN	Thioredoxin	-2.49447	1.25888						21	5	42.9	47.524	P10599	22.1723	22.6145	23.7699	26.8854	24.9492	24.2055
P24534	EEF1B2	Elongation factor 1-beta	-2.50285	3.54517	+					15	4	23.6	174.93	P24534	22.3757	22.2641	22.7398	24.8498	24.7719	25.2663
P62937	PPIA	Peptidyl-prolyl cis-trans isomerase A	-2.55319	2.41001	+					25	9	43.6	61.732	P62937	23.6995	23.9775	24.6352	27.1659	26.7479	26.0581
P16403	HIST1H1C	Histone H1.2	-2.60201	4.8032	+					34	10	38	80.107	P16403	24.1527	24.0867	23.9656	26.6476	26.5278	26.8356
P31949	S100A11	Protein S100-A11	-2.64686	1.08509						10	4	41.9	54.497	P31949	21.8969	18.5016	21.8204	22.9339	23.4297	23.7959
P62979	RPS27A	Ubiquitin-40S ribosomal protein S27a	-2.75865	3.29523	+					15	4	27.6	99.995	P62979;P62987;P0CG47;P0CG48	23.2286	22.4536	23.1663	25.5075	25.8375	25.7794
P04075	ALDOA	Fructose-bisphosphate aldolase A	-2.75931	4.11327	+					25	11	33	99.255	P04075	22.2783	22.1363	22.4975	24.8209	25.1092	25.2598
P09211	GSTP1	Glutathione S-transferase P	-2.79165	2.47114	+					30	8	64.3	233.75	P09211	23.8395	24.1815	24.6651	27.7689	26.7453	26.5468
P12268	IMPDH2	Inosine-5-monophosphate dehydrogenase 2	-2.81229	3.81921	+					25	12	31.3	81.967	P12268	23.6623	22.9931	23.4843	26.1695	26.2318	26.1753
P06703	S100A6	Protein S100-A6	-3.00653	4.75319	+					10	3	24.4	19.649	P06703	23.7913	23.9433	23.6789	26.7794	26.6583	26.9954
P08865	RPSA	40S ribosomal protein SA	-3.02031	4.17652	+					63	11	50.5	323.31	P08865	24.8678	24.7757	24.7066	27.4779	27.8888	28.0444
CON__Q86YZ3	HRNR	Hornerin	-3.03743	1.89303	+					24	8	10.5	68.088	CON__Q86YZ3;Q86YZ3	20.4534	21.5993	22.8817	24.539	24.6268	24.8809
P81605	DCD	Dermcidin	-3.07901	1.04048	+					15	6	42.7	38.407	P81605	21.2903	23.8326	22.7267	23.5745	25.8633	27.6488
P38159	RBMX	RNA-binding motif protein, X chromosome	-3.14427	3.85107	+					20	9	25.8	97.91	P38159;Q96E39	21.9777	22.0153	21.6511	24.6532	25.2561	25.1676
P00390	GSR	Glutathione reductase, mitochondrial	-3.17949	3.70294	+					41	13	38.9	120.37	P00390	24.4223	24.1034	24.5861	27.6664	27.8196	27.1644
P04083	ANXA1	Annexin A1	-3.23645	4.9435	+					20	10	39.6	73.742	P04083	21.5363	21.8119	21.8709	24.8521	25.0462	25.0301
P62861	FAU	40S ribosomal protein S30	-3.23787	2.50711	+					12	3	20.3	21.308	P62861	21.6252	21.1678	20.8134	24.8709	23.5392	24.9099
P67809	YBX1	Nuclease-sensitive element-binding protein 1	-3.3041	3.95966	+					14	4	25	132.56	P67809	21.0741	20.4013	20.6703	24.1837	24.0216	23.8527
P32119	PRDX2	Peroxiredoxin-2	-3.3331	1.97659	+					18	8	36.4	43.599	P32119	22.5651	21.3563	23.262	26.6651	25.4407	25.0769
P35527	KRT9	Keratin, type I cytoskeletal 9	-3.34986	1.73209	+					169	33	62.1	323.31	P35527;CON__P35527	25.71	27.4555	28.6653	30.5418	30.9444	30.3942
CON__P02769	ALB	Serum albumin (bos taurus)	-3.35674	2.09466	+					49	13	21.7	135.07	CON__P02769	23.6104	24.4817	24.8043	28.8057	27.2653	26.8957
Q99497	PARK7	Protein deglycase DJ-1	-3.37381	3.95313	+					31	10	57.7	132.97	Q99497	24.021	23.8903	23.9632	27.4273	26.9126	27.6561
P15104	GLUL	Glutamine synthetase	-3.4565	3.99514	+					8	4	12.3	25.517	P15104	19.5137	19.4679	19.3381	22.7827	23.3155	22.5911
CON__P13647	KRT5	Keratin, type II cytoskeletal 5	-3.5696	2.47691	+					44	26	38.8	152.87	CON__P13647;P13647	22.0359	23.3586	23.7742	26.2668	27.0437	26.567
P04264	KRT1	Keratin, type II cytoskeletal 1	-3.63849	2.00811	+					260	42	50.2	323.31	P04264;CON__P04264	26.9979	28.4838	29.7133	32.0764	31.9577	32.0763
Q9Y2T3	GDA	Guanine deaminase	-3.65705	2.62539	+					10	6	15.6	35.63	Q9Y2T3	20.2699	18.7702	20.1876	22.9657	23.5776	23.6556
P00007	GFP	GFP	-4.133	5.00342	+					4031	35	91.2	323.31	P00007	33.9577	33.7597	33.6829	37.8871	37.7452	38.167
CON__P00761	/	Trypsin (sus scrofa)	-4.3746	5.73119	+					92	5	28.6	228.12	CON__P00761	29.7908	29.537	29.5767	33.9897	33.905	34.1336
CON__P02533	KRT14	Keratin, type I cytoskeletal 14	-4.39076	1.66571	+					19	23	46.4	80.232	CON__P02533;P02533	17.9211	21.3681	21.6389	24.7411	24.8262	24.5331
P35908	KRT2	Keratin, type II cytoskeletal 2 epidermal	-4.39133	1.89405	+					101	37	75.7	323.31	P35908	23.9288	24.9781	27.3277	29.5363	29.684	30.1883
CON__P13645	KRT10	Keratin, type I cytoskeletal 10	-4.45431	1.97248	+					140	30	47	323.31	CON__P13645;P13645	24.5452	26.201	27.939	30.621	30.5409	30.8864
CON__P08779	KRT16	Keratin, type I cytoskeletal 16	-4.598	2.08991	+					11	17	31.5	66.577	CON__P08779;P08779	18.05	20.5075	18.6352	24.5869	23.8071	22.5928
P05204	HMGN2	Non-histone chromosomal protein HMG-17	-4.95711	3.71262	+					5	3	27.8	19.517	P05204;Q15651	19.0619	18.6922	18.0312	23.2812	23.3725	24.0028
Q9ULA0	DNPEP	Aspartyl aminopeptidase	-5.22226	4.71557	+					6	5	13.1	28.851	Q9ULA0	18.2053	18.4941	17.7715	23.4994	23.3847	23.2536
O75943	RAD17	Cell cycle checkpoint protein RAD17	-7.20865	4.42343	+					9	1	1.5	6.2442	O75943	22.0971	21.1586	21.4104	28.9533	28.307	29.0318
