# Supplementary material for: Active nuclear import of the deacetylase Sirtuin-2 is controlled by its C-terminus and importins
Source: Sci Rep. 2020 Feb 10;10:2034. doi: 10.1038/s41598-020-58397-6 (PMC7010746; doi:10.1038/s41598-020-58397-6)
Supplement: Supplementary file 3 — Table S2. [file 41598_2020_58397_MOESM3_ESM.xlsx]

## Sheet: Test parameters
Analysis Type: PANTHER Overrepresentation Test (Released 20190711)
Annotation Version and Release Date: PANTHER version 14.1 Released 2019-03-12
Reference List: Homo sapiens (all genes in database)
Test Type: Fisher's Exact
Correction: Calculate False Discovery Rate

## Sheet: Table S2
	Homo sapiens (REF)	Client Text Box Input (SIRT2 interactome)
PANTHER GO-Slim Biological Process	# of genes from REF	# of genes from SIRT2 interactome	Expected	Fold Enrichment	+/-	raw P value	FDR
purine nucleotide biosynthetic process	6	3	0.13	23.59	+	0.00068	0.0185
actin filament depolymerization	10	5	0.21	23.59	+	9.52e-06	0.00059
mitochondrial electron transport, ubiquinol to cytochrome c	8	3	0.17	17.69	+	0.00129	0.0306
tricarboxylic acid cycle	26	8	0.55	14.52	+	3.66e-07	3.46e-05
purine nucleobase biosynthetic process	10	3	0.21	14.15	+	0.00218	0.0449
GPI anchor biosynthetic process	20	5	0.42	11.8	+	0.000142	0.0049
retrograde vesicle-mediated transport, Golgi to ER	27	6	0.57	10.48	+	5.32e-05	0.00233
ribosomal large subunit assembly	23	5	0.49	10.26	+	0.000249	0.00786
intra-Golgi vesicle-mediated transport	28	6	0.59	10.11	+	6.35e-05	0.00271
aerobic respiration	39	8	0.83	9.68	+	5e-06	0.000321
cytoplasmic translation	44	9	0.93	9.65	+	1.3e-06	9.34e-05
tRNA metabolic process	49	10	1.04	9.63	+	3.39e-07	3.39e-05
negative regulation of actin filament polymerization	20	4	0.42	9.44	+	0.0014	0.0322
regulation of cell projection assembly	21	4	0.45	8.99	+	0.00164	0.0368
nucleoside triphosphate biosynthetic process	21	4	0.45	8.99	+	0.00164	0.0363
regulation of cell projection organization	22	4	0.47	8.58	+	0.00191	0.0407
formation of translation initiation ternary complex	217	35	4.6	7.61	+	4.97e-19	4.47e-16
translational termination	217	35	4.6	7.61	+	4.97e-19	2.98e-16
translational elongation	217	35	4.6	7.61	+	4.97e-19	2.23e-16
fatty acid catabolic process	31	5	0.66	7.61	+	0.000835	0.0217
cellular amino acid metabolic process	88	14	1.87	7.51	+	2.53e-08	3.5e-06
ATP synthesis coupled proton transport	45	7	0.95	7.34	+	9.45e-05	0.00369
energy coupled proton transport, down electrochemical gradient	45	7	0.95	7.34	+	9.45e-05	0.00361
ER to Golgi vesicle-mediated transport	84	13	1.78	7.3	+	1.07e-07	1.37e-05
translation	253	39	5.36	7.27	+	1.84e-20	3.3e-17
retrograde transport, endosome to Golgi	33	5	0.7	7.15	+	0.00107	0.0268
negative regulation of organelle organization	40	6	0.85	7.08	+	0.000358	0.0106
negative regulation of cellular component organization	41	6	0.87	6.9	+	0.000404	0.0117
cytosolic transport	36	5	0.76	6.55	+	0.00152	0.0347
ribonucleotide biosynthetic process	39	5	0.83	6.05	+	0.0021	0.0444
proton transmembrane transport	55	7	1.17	6	+	0.000291	0.00885
actin polymerization or depolymerization	66	8	1.4	5.72	+	0.000147	0.00498
Golgi vesicle transport	124	15	2.63	5.71	+	2.11e-07	2.52e-05
organonitrogen compound metabolic process	191	23	4.05	5.68	+	1.32e-10	3.38e-08
oxidation-reduction process	118	14	2.5	5.6	+	6.62e-07	5.17e-05
actin filament polymerization	59	7	1.25	5.6	+	0.000429	0.0122
actin filament organization	130	15	2.76	5.44	+	3.67e-07	3.29e-05
cellular amino acid biosynthetic process	53	6	1.12	5.34	+	0.00137	0.0321
cellular respiration	100	11	2.12	5.19	+	2e-05	0.00097
energy derivation by oxidation of organic compounds	100	11	2.12	5.19	+	2e-05	0.000944
ribose phosphate metabolic process	66	7	1.4	5	+	0.000793	0.0212
muscle contraction	99	10	2.1	4.77	+	9.16e-05	0.00366
ribosome biogenesis	119	12	2.52	4.76	+	1.88e-05	0.000939
muscle system process	102	10	2.16	4.63	+	0.000115	0.00422
carboxylic acid biosynthetic process	82	8	1.74	4.6	+	0.000567	0.0159
organic acid biosynthetic process	82	8	1.74	4.6	+	0.000567	0.0157
Ras protein signal transduction	139	13	2.95	4.41	+	1.79e-05	0.000917
coenzyme metabolic process	76	7	1.61	4.35	+	0.00169	0.0371
small GTPase mediated signal transduction	147	13	3.12	4.17	+	3.08e-05	0.00142
nucleoside phosphate metabolic process	126	11	2.67	4.12	+	0.000138	0.00487
ribonucleoprotein complex biogenesis	138	12	2.92	4.1	+	7.19e-05	0.003
nucleotide metabolic process	117	10	2.48	4.03	+	0.000323	0.00967
organelle assembly	130	11	2.76	3.99	+	0.000178	0.00593
actin cytoskeleton organization	179	15	3.79	3.95	+	1.39e-05	0.000781
ncRNA metabolic process	145	12	3.07	3.9	+	0.000111	0.00417
intracellular transport	133	11	2.82	3.9	+	0.000214	0.00688
cellular component organization or biogenesis	219	17	4.64	3.66	+	9.66e-06	0.000578
cellular component biogenesis	219	17	4.64	3.66	+	9.66e-06	0.000559
carbohydrate metabolic process	185	14	3.92	3.57	+	7.54e-05	0.00308
cytoskeleton organization	226	17	4.79	3.55	+	1.41e-05	0.00077
RNA metabolic process	275	20	5.83	3.43	+	4.04e-06	0.000269
DNA replication	141	10	2.99	3.35	+	0.00125	0.0307
nucleobase-containing small molecule metabolic process	157	11	3.33	3.31	+	0.000796	0.021
organic substance biosynthetic process	265	16	5.62	2.85	+	0.000281	0.0087
nucleic acid metabolic process	386	23	8.18	2.81	+	1.71e-05	0.000905
small molecule metabolic process	221	13	4.68	2.78	+	0.00128	0.0306
intracellular protein transport	714	41	15.13	2.71	+	2.23e-08	3.34e-06
cellular protein localization	853	47	18.08	2.6	+	1.09e-08	1.95e-06
cellular macromolecule localization	857	47	18.16	2.59	+	1.15e-08	1.88e-06
cellular localization	934	51	19.8	2.58	+	2.56e-09	5.75e-07
vesicle-mediated transport	643	35	13.63	2.57	+	8.16e-07	6.1e-05
organelle organization	771	38	16.34	2.33	+	3.24e-06	0.000224
establishment of localization	1255	55	26.6	2.07	+	6.24e-07	5.34e-05
transport	1255	55	26.6	2.07	+	6.24e-07	5.1e-05
cellular component organization	1723	70	36.52	1.92	+	2.38e-07	2.52e-05
localization	2059	80	43.64	1.83	+	2.19e-07	2.46e-05
metabolic process	4072	155	86.3	1.8	+	5.44e-14	1.63e-11
organic substance metabolic process	3338	119	70.75	1.68	+	1.03e-08	2.06e-06
cellular metabolic process	1744	61	36.96	1.65	+	0.000184	0.006
macromolecule metabolic process	2419	79	51.27	1.54	+	0.000129	0.00464
gene expression	1842	59	39.04	1.51	+	0.00175	0.0378
cellular process	6070	169	128.65	1.31	+	4.69e-05	0.0021
Unclassified	10588	140	224.41	0.62	-	1.33e-15	4.79e-13
transcription, DNA-templated	1251	12	26.51	0.45	-	0.00215	0.0448
cell surface receptor signaling pathway	716	4	15.18	0.26	-	0.00127	0.0308
response to chemical	576	2	12.21	0.16	-	0.00091	0.0233
immune response	350	0	7.42	< 0.01	-	0.00102	0.0259
